# Supplementary material for: Tpz1TPP1 prevents telomerase activation and protects telomeres by modulating the Stn1-Ten1 complex in fission yeast
Source: Commun Biol. 2019 Aug 7;2:297. doi: 10.1038/s42003-019-0546-8 (PMC6686008; doi:10.1038/s42003-019-0546-8)
Supplement: Supplementary file 3 — Supplementary Data 1 [file 42003_2019_546_MOESM3_ESM.xlsx]

## Sheet: Fig 3a Stn1
			0.8	1	1.2	1	1	1	1	1
			1.9	2.1	2	2	2	2	2	2
			2.9	2.7	3	3.1	3.1	3.3	2.9	3
			4.2	4	3.6	4.4	4	3.8	3.8	4.2
	Stn1-myc ChIP Data (% precipitated DNA relative to input DNA)
			1	2	3	4	5	6	7	8		Average	stdev	SEM
1	2411	no tag	0.196095	0.345539	0.109696	0.0884984						0.184957	0.116732	0.058366
2	6733	wt	4.39973	4.32702	3.74351	4.69631						4.29165	0.398807	0.199403
3	12419 + 12420	tpz1-K242R	0.776578	0.598307	0.179012	0.727196	0.534126	0.565476	0.526692	0.385266		0.536582	0.188768	0.0667395
4	12422 + 12423	tpz1-AWAAA	0.728782	0.738595	0.432621	0.462963	0.529122	0.770293	0.482113	0.420624		0.570639	0.149183	0.052744
	Statistical Analysis (Student's t-test)
		no tag	wt	tpz1-K242R
	wt	1.0876e-06
	tpz1-K242R	0.00712132	6.07269e-10
	tpz1-AWAAA	0.00115904	3.36969e-10	0.69493
	[Red Letters:	P=0.05 or smaller]
	Anova: Single Factor
	SUMMARY
	Groups	Count	Sum	Average	Variance
	no tag	4	0.739829	0.184957	0.0136264
	wt	4	17.1666	4.29165	0.159047
	tpz1-K242R	8	4.29265	0.536582	0.0356333
	tpz1-AWAAA	8	4.56511	0.570639	0.0222555
	ANOVA
	Source of Variation	SS	df	MS	F	P-value	F crit
	Between Groups	48.8714	3	16.2905	352.897	1.76137e-17	3.09839
	Within Groups	0.923241	20	0.046162
	Total	49.7946	23
	[Red Letters:	P=0.05 or smaller]

## Sheet: Fig 3b Tpz1
			0.7	0.8	0.9	1	1.1	1.2
			2	1.9	2	2	2.1	2
			3.1	3	2.9	3	3	3
			4	3.9	4	4.3	4.1	3.7
	Tpz1-myc ChIP Data (% precipitated DNA relative to input DNA)
			1	2	3	4	5	6		Average	stdev	SEM
	2411	no tag	0.0294118	0.049505	0.0537634	0.096	0.06	0.0413223		0.0550004	0.0227137	0.00927283
	11829	wt	18.4318	17.1814	15.25	12.7083	16.8831	14.2544		15.7848	2.1098	0.861322
	12064	tpz1-K242R	20.3351	19.4363	20.5612	12.6182	15.9737	13.514		17.0731	3.52459	1.43891
	10906	tpz1-AWAAA	19.1848	14.703	15.9884	14.2308	14.6615	14.4231		15.5319	1.8931	0.772855
	Statistical Analysis (Student's t-test)
		no tag	wt	tpz1-K242R
	wt	5.21124e-09
	tpz1-K242R	3.34892e-07	0.460134
	tpz1-AWAAA	2.12085e-09	0.831383	0.367623
	[Red Letters:	P=0.05 or smaller]
	Anova: Single Factor
	SUMMARY
	Groups	Count	Sum	Average	Variance
	no tag	6	0.330002	0.0550004	0.000515912
	wt	6	94.709	15.7848	4.45125
	tpz1-K242R	6	102.438	17.0731	12.4227
	tpz1-AWAAA	6	93.1914	15.5319	3.58383
	ANOVA
	Source of Variation	SS	df	MS	F	P-value	F crit
	Between Groups	1171.01	3	390.338	76.3187	3.98858e-11	3.09839
	Within Groups	102.292	20	5.11458
	Total	1273.31	23
	[Red Letters:	P=0.05 or smaller]

## Sheet: Fig 3c Trt1
			1	0.8	1.2	1
			2	1.8	2.2	2
			3	3	3	3
			4.1	3.9	4	4
	Trt1-myc ChIP Data (% precipitated DNA relative to input DNA)
			1	2	3	4		Average	stdev	SEM
	2411	no tag	0.113241	0.0612323	0.074476	0.018619		0.0668921	0.0390217	0.0195108
	7706	wt	0.301659	0.283469	0.274026	0.181276		0.260108	0.053791	0.0268955
	13496	tpz1-K242R	1.17697	0.933276	1.02564	0.57716		0.92826	0.254712	0.127356
	13494	tpz1-AWAAA	1.53081	1.51905	1.1845	1.05401		1.32209	0.240245	0.120122
	Statistical Analysis (Student's t-test)
		no tag	wt	tpz1-K242R
	wt	0.00113608
	tpz1-K242R	0.000542847	0.00215041
	tpz1-AWAAA	4.85406e-05	0.000133537	0.0654786
	[Red Letters:	P=0.05 or smaller]
	Anova: Single Factor
	SUMMARY
	Groups	Count	Sum	Average	Variance
	no tag	4	0.267568	0.0668921	0.00152269
	wt	4	1.04043	0.260108	0.00289347
	tpz1-K242R	4	3.71304	0.92826	0.064878
	tpz1-AWAAA	4	5.28836	1.32209	0.0577175
	ANOVA
	Source of Variation	SS	df	MS	F	P-value	F crit
	Between Groups	4.08415	3	1.36138	42.8743	1.0902e-06	3.49029
	Within Groups	0.381035	12	0.0317529
	Total	4.46519	15
	[Red Letters:	P=0.05 or smaller]

## Sheet: Fig 3d Rad26
			1	0.8	1.2	1	1
			1.9	2	2	2	2.1
			3	3	3	3	3
			4	3.9	4.1	4	4
	myc-Rad26 ChIP Data (% precipitated DNA relative to input DNA)
			1	2	3	4	5		Average	stdev	SEM
	2411	no tag	0.0625391	0.102564	0.126103	0.138046			0.107313	0.0332908	0.0166454
	7680	wt	0.371609	0.2331	0.603318	0.4662	0.391529		0.413151	0.135637	0.0606586
	14480	tpz1-K242R	0.391363	1.72928	1.35328	0.613607			1.02188	0.625693	0.312846
	14488	tpz1-AWAAA	0.783476	1.02564	1.0929	2.46548	2.14169		1.50184	0.749678	0.335266
	Statistical Analysis (Student's t-test)
		no tag	wt	tpz1-K242R
	wt	0.00335723
	tpz1-K242R	0.0266574	0.0687087
	tpz1-AWAAA	0.00801088	0.0127008	0.340256
	[Red Letters:	P=0.05 or smaller]
	Anova: Single Factor
	SUMMARY
	Groups	Count	Sum	Average	Variance
	no tag	4	0.429252	0.107313	0.00110827
	wt	5	2.06576	0.413151	0.0183973
	tpz1-K242R	4	4.08752	1.02188	0.391492
	tpz1-AWAAA	5	7.50919	1.50184	0.562017
	ANOVA
	Source of Variation	SS	df	MS	F	P-value	F crit
	Between Groups	5.32205	3	1.77402	7.09717	0.00392293	3.34389
	Within Groups	3.49946	14	0.249961
	Total	8.8215	17
	[Red Letters:	P=0.05 or smaller]

## Sheet: Fig 4c Trt1 ChIP
	Trt1-myc Cell-Cycle ChIP Data (% precipitated DNA relative to input DNA)
		Time (min)		1	2	3	4	5	6											Time (min)		Average	stdev	SEM
	5264	20		0.053142	0	0.120888	0.111345	0.104768	0.0981214										5264	20		0.0813776	0.0462736	0.0188911
	no tag	40		0.0397535	0	0.0532603	0.0971606	0.093785	0.103172										no tag	40		0.0645219	0.0407893	0.0166522
		60		0.0600962	0	0.00851861	0.122995	0.0886228	0.0723233											60		0.0587594	0.0472877	0.0193051
		80		0.0777001	0	0.0284111	0.0909625	0.0791513	0.0685695											80		0.0574657	0.0354161	0.0144586
		100		0.0438308	0	0.0391466	0.111536	0.0966323	0.0549771											100		0.0576872	0.040712	0.0166206
		120		0.0413565	0	0.0660851	0.0882737	0.112024	0.158212											120		0.0776586	0.0552543	0.0225575
		140		0.194742	0.0132855	0.127625	0.150521	0.135787	0.0740733											140		0.116006	0.0636031	0.0259659
		160		0.0654108	0.0118161	0.139942	0.0896521	0.105912	0.0794734											160		0.0820344	0.0428835	0.0175071
		180		0.0483793	0.0145275	0.135644	0.112713	0.0926149	0.137323											180		0.0902002	0.0495452	0.0202268
		200		0.0697715	0.029746	0.137559	0.098259	0.0958265	0.115141											200		0.0910504	0.0374945	0.0153071
		220		0.0732601	0	0.140803	0.114073	0.0986019	0.0855564											220		0.0853824	0.0479719	0.0195844
		240		0.0746826	0.0612323	0.0687427	0.14175	0.0737783	0.0967839											240		0.0861616	0.0297083	0.0121283
		Time (min)		1	2	3	4	5	6	7	8	9	10	11	12	13	14			Time (min)		Average	stdev	SEM
	7708	20		0.337497	0.0749064	0.242755	0.114469	0.0169808	0	0.08	0.12	0.07	0.16	0.11	0.29	0.16	0.06		7708	20		0.131186	0.0990722	0.0264782
	wt	40		0.493923	0.590227	0.208333	0.0924001	0.0672551	0	0.07	0.07	0.05	0.2	0.16	0.11	0.16	0.07		wt	40		0.167296	0.170398	0.0455408
		60		0.426494	0.170606	0.183841	0.042735	0.0586081	0.00925669	0.07	0.09	0.05	0.15	0.13	0.15	0.11	0.06			60		0.121539	0.102449	0.0273806
		80		0.491836	0.237179	0.309029	0.101215	0.0164894	0	0.18	0.17	0.09	0.23	0.2	0.1	0.12	0.08			80		0.166125	0.127372	0.0340416
		100		0.974659	0.15356	0.189058	0.140885	0.107244	0.0627578	0.3	0.29	0.35	0.25	0.24	0.3	0.23	0.15			100		0.267012	0.219884	0.0587666
		120		0.771892	0.356256	0.431996	0.254291	0.344683	0.261016	0.39	0.28	0.41	0.31	0.23	0.47	0.38	0.35			120		0.374295	0.13445	0.0359333
		140		0.635897	0.262564	0.552686	0.214869	0.374461	0.227803	0.39	0.24	0.26	0.28	0.37	0.51	0.42	0.3			140		0.359877	0.13097	0.0350031
		160		0.297187	0.240255	0.508094	0.146987	0.28762	0.233562	0.3	0.25	0.16	0.19	0.28	0.34	0.38	0.22			160		0.273836	0.0937579	0.0250579
		180		0.0699879	0.515855	0.295033	0.112296	0.121521	0.14652	0.24	0.19	0.13	0.15	0.21	0.46	0.23	0.14			180		0.215087	0.130243	0.034809
		200		0.238353	0.272492	0.33549	0.136147	0.11655	0.0807591	0.13	0.19	0.1	0.15	0.16	0.25	0.14	0.11			200		0.172128	0.0748162	0.0199955
		220		0.586836	0.245216	0.38115	0.0641026	0.132855	0.0495958	0.2	0.23	0.15	0.17	0.33						220		0.230887	0.155179	0.0467883
		240		0.00676544	0.400641	0.571096	0.160256	0.446954	0.0747552	0.56	0.42	0.42	0.35	0.53						240		0.358224	0.193901	0.0584634
		Time (min)		1	2	3	4	5												Time (min)		Average	stdev	SEM
	13659	20		0.978323	0.133841	0.0315	0.0858277	0.13767											13659	20		0.273432	0.396395	0.177273
	tpz1-K242R	40		0.837123	0.227757	0.0655063	0.203097	0.0797448											tpz1-K242R	40		0.282646	0.318239	0.142321
		60		0.773058	0.347675	0.0940955	0.0617856	0.126936												60		0.28071	0.297191	0.132908
		80		0.687347	0.299064	0.103183	0.064587	0.10656												80		0.252148	0.259887	0.116225
		100		0.417412	0.355666	0.319868	0.134106	0.139976												100		0.273405	0.129297	0.0578236
		120		0.441056	0.592171	0.943223	0.312354	0.421941												120		0.542149	0.245376	0.109736
		140		0.612254	0.862146	1.13532	1.13251	0.549168												140		0.85828	0.27751	0.124106
		160		1.08213	0.890129	0.897248	0.821058	0.723028												160		0.882719	0.131658	0.0588791
		180		1.10846	1.10394	0.733149	0.578392	0.775666												180		0.859922	0.236509	0.10577
		200		0.992092	0.641026	0.501856	0.530703	0.399796												200		0.613094	0.228625	0.102244
		220		0.580271	0.714519	0.35145	0.259154	0.344962												220		0.450071	0.189808	0.0848846
		240		0.47533	0.455669	0.412159	0.186688	0.358799												240		0.377729	0.115803	0.0517885
		Time (min)		1	2	3	4													Time (min)		Average	stdev	SEM
	13661	20		0.539811	0.386764	0.372439	0.281348												13661	20		0.395091	0.107182	0.0535909
	tpz1-AWAAA	40		0.376171	0.51651	0.44908	0.482655												tpz1-AWAAA	40		0.456104	0.0599791	0.0299895
		60		0.429956	0.38393	0.368249	0.412733													60		0.398717	0.0278047	0.0139024
		80		0.294872	0.260126	0.210748	0.263128													80		0.257219	0.0347402	0.0173701
		100		0.345168	0.301659	0.271771	0.235922													100		0.28863	0.0462911	0.0231455
		120		0.489772	0.566488	0.683761	0.425641													120		0.541415	0.110998	0.0554989
		140		0.950092	1.18422	0.966469	0.604741													140		0.926382	0.239517	0.119758
		160		0.993701	1.12244	1.14982	1.31157													160		1.14438	0.130599	0.0652997
		180		1.13253	0.908796	0.793906	1.40499													180		1.06006	0.269534	0.134767
		200		1.24942	0.86785	1.08311	1.3188													200		1.1298	0.200689	0.100345
		220		0.926267	0.68109	0.818331	0.749221													220		0.793727	0.104626	0.0523132
		240		0.589305	0.485511	0.715564	0.533968													240		0.581087	0.0991742	0.0495871
		Time (min)		1	2	3	4	5	6	7										Time (min)		Average	stdev	SEM
	8558	20		0.0997151	0.106205	0.12352	0.144729	0.104147	0.112096	0.193017									8558	20		0.126204	0.0331701	0.0125371
	poz1∆	40		0.160256	0.152108	0.123945	0.155929	0.131911	0.128311	0.155255									poz1∆	40		0.143959	0.0152396	0.00576004
		60		0.0545554	0.0761615	0.0754148	0.094301	0.191865	0.132216	0.142917										60		0.109633	0.0482007	0.0182182
		80		0.103391	0.137855	0.0758082	0.180001	0.143685	0.104605	0.186575										80		0.133131	0.0411722	0.0155616
		100		0.18648	0.1617	0.188348	0.148666	0.261403	0.217298	0.262158										100		0.203722	0.0451974	0.017083
		120		0.381437	0.303894	0.339969	0.473268	0.404873	0.343998	0.383924										120		0.375909	0.0546331	0.0206494
		140		0.739645	0.834106	0.85254	1.27972	0.984504	0.650312	0.818796										140		0.879947	0.204028	0.0771152
		160		0.980898	1.17261	1.31467	1.84648	1.65421	0.874533	1.07463										160		1.274	0.358109	0.135352
		180		0.770713	0.91238	0.795235	1.38927	1.67851	0.863859	0.922746										180		1.04753	0.347077	0.131183
		200		0.653275	0.573785	0.565191	0.987578	1.37087	0.743164	0.862528										200		0.822341	0.286519	0.108294
		220		0.278707	0.239316	0.391589	0.537152	0.746395												220		0.438632	0.207328	0.0927201
		240		0.296529	0.479466	0.276081	0.445295	0.477262												240		0.394927	0.100336	0.0448718
		Time (min)		1	2	3														Time (min)		Average	stdev	SEM
	14268	20		1.06838	1.03171	1.02564													14268	20		1.04191	0.0231211	0.013349
	poz1∆ tpz1-K242R	40		0.896191	1.64456	1.08088													poz1∆ tpz1-K242R	40		1.20721	0.389852	0.225081
		60		0.641026	0.775695	0.686275														60		0.700998	0.0685313	0.0395666
		80		0.487179	0.392887	0.42284														80		0.434302	0.04818	0.0278168
		100		0.392887	0.385994	0.426157														100		0.401679	0.0214766	0.0123995
		120		0.924001	0.61394	1.52747														120		1.0218	0.46455	0.268208
		140		2.45453	2.48296	1.32579														140		2.08776	0.660038	0.381073
		160		3.60461	2.87405	4.15111														160		3.54325	0.640736	0.369929
		180		5.07952	4.29208	4.58271														180		4.65144	0.398191	0.229896
		200		3.1746	3.04487	4.08813														200		3.43587	0.568585	0.328273
		220		2.33833	2.45181	3.77451														220		2.85488	0.798439	0.460979
		240		2.45014	1.75244	2.03392														240		2.07884	0.351011	0.202656
		Time (min)		1	2	3	4	5												Time (min)		Average	stdev	SEM
	14497	20		0.63761	0.536131	0.228938	0.416667	0.408163											14497	20		0.445502	0.153497	0.0686457
	poz1∆ tpz1-AWAAA	40		0.815851	0.352066	0.441682	0.657676	0.550084											poz1∆ tpz1-AWAAA	40		0.563472	0.181847	0.0813246
		60		0.791457	0.618716	0.422494	0.55074	0.643753												60		0.605432	0.134822	0.0602941
		80		0.549864	0.33569	0.158804	0.3564	0.312234												80		0.342598	0.139553	0.0624098
		100		0.400113	0.220858	0.291799	0.28239	0.144456												100		0.267923	0.0944889	0.0422567
		120		0.524978	0.424822	0.290369	0.130719	0.303992												120		0.334976	0.149033	0.0666497
		140		1.1291	0.705848	0.479051	0.541712	0.725689												140		0.716279	0.253656	0.113438
		160		3.18173	1.00575	1.23969	1.20401	1.43974												160		1.61418	0.889708	0.39789
		180		2.95159	1.76615	1.68955	2.05272	2.5641												180		2.20482	0.540329	0.241642
		200		3.57538	2.05024	1.89762	2.46517	2.52425												200		2.50253	0.656381	0.293542
		220		2.60362	2.2936	0.768834	1.61044	2.35263												220		1.92582	0.744131	0.332786
		240		2.03606	0.480407	1.1655	1.78442	1.79196												240		1.45167	0.631125	0.282248

## Sheet: Fig 4c Trt1 %SI
	Trt1-myc Cell-Cycle ChIP Data (% Septation Index)
		Time (min)		1	2	3	4	5	6											Time (min)		Average	stdev	SEM
	5264	20		0.5	0.5	0	1	0	2										5264	20		0.666667	0.752773	0.307318
	no tag	40		0.5	1	0.5	2	0	1										no tag	40		0.833333	0.68313	0.278887
		60		5.5	5.5	7.5	3	2	3											60		4.41667	2.08367	0.850653
		80		25.5	24.5	28	26	40	26											80		28.3333	5.82809	2.37931
		100		64	80.5	80.5	64	69	69											100		71.1667	7.56747	3.08941
		120		44.5	50.5	56	26	45	40											120		43.6667	10.2648	4.1906
		140		17	11	19.5	8	7	9											140		11.9167	5.14215	2.09927
		160		1	1	2.5	3	2	3											160		2.08333	0.917424	0.374537
		180		2.5	1.5	1.5	4	4	1											180		2.41667	1.31972	0.538774
		200		5	3	3	4	4	3											200		3.66667	0.816497	0.333333
		220		24	19.5	20.5	11	20	10											220		17.5	5.65685	2.3094
		240		49.5	49.5	47.5	42	43	29											240		43.4167	7.75511	3.16601
		Time (min)		1	2	3	4	5	6	7	8	9	10	11	12	13	14			Time (min)		Average	stdev	SEM
	7708	20		0	0	0	1	0	0.5	3	5	3	4	4	3	5	8		7708	20		2.60714	2.46653	0.659209
	wt	40		0	0	0.5	1	2.5	1.5	4	6	7	4	5	5	7	10		wt	40		3.82143	3.05468	0.816396
		60		0	5	6.5	5	6	5.5	12	16	19	10	14	16	17	16			60		10.5714	5.89608	1.57579
		80		8	56.5	38	19.5	27.5	30	43	37	40	60	35	45	46	38			80		37.3929	13.5578	3.62348
		100		46	73.5	79.5	66	74	60.5	81	66	77	51	68	72	58	67			100		67.1071	10.3463	2.76516
		120		56	48	42	42.5	52	42.5	53	29	30	22	38	30	14	36			120		38.2143	12.2344	3.26979
		140		24	14.5	6.5	15.5	11.5	13	10	6	3	5	11	1	3	10			140		9.57143	6.12955	1.63819
		160		16	2	3.5	1.5	2	1	3	2	3	2	5	4	1	2			160		3.42857	3.79198	1.01345
		180		5.5	1.5	2.5	2.5	3	1	1	4	4	4	2	4	1	3			180		2.78571	1.39662	0.373263
		200		2.5	13	14.5	6.5	3	5.5	4	6	9	13	8	13	15	4			200		8.35714	4.51676	1.20715
		220		4	47.5	54	35.5	28.5	17	25	14	28	28	31	40	50				220		30.9615	14.5423	4.0333
		240		25.5	41.5	48.5	48	48.5	44	51	51	45	43	52	53	47				240		46	7.1122	1.97257
		Time (min)		1	2	3	4	5												Time (min)		Average	stdev	SEM
	13659	20		0	0	0.5	1.5	0											13659	20		0.4	0.65192	0.291548
	tpz1-K242R	40		0	0	1	3.5	0											tpz1-K242R	40		0.9	1.51658	0.678233
		60		0	1	10	7.5	5.5												60		4.8	4.25147	1.90132
		80		4.5	43.5	62	37.5	47.5												80		39	21.2955	9.52365
		100		59	69	78	82.5	74.5												100		72.6	9.06504	4.05401
		120		59.5	43	22.5	37.5	41												120		40.7	13.2316	5.91735
		140		37.5	6.5	5	10	11												140		14	13.3651	5.97704
		160		6	4.5	1.5	4	2.5												160		3.7	1.75357	0.784219
		180		4.5	2.5	3	2	2.5												180		2.9	0.961769	0.430116
		200		3	6.5	5	3.5	4.5												200		4.5	1.36931	0.612372
		220		2	30.5	32	17	15												220		19.3	12.3471	5.52178
		240		25.5	41	60.5	52	44.5												240		44.7	13.0891	5.85363
		Time (min)		1	2	3	4													Time (min)		Average	stdev	SEM
	13661	20		0	1	0	0.5												13661	20		0.375	0.478714	0.239357
	tpz1-AWAAA	40		1.5	1	0.5	0.5												tpz1-AWAAA	40		0.875	0.478714	0.239357
		60		2.5	8	10	7													60		6.875	3.17214	1.58607
		80		35	37	40	26													80		34.5	6.02771	3.01386
		100		69.5	74.5	67.5	67													100		69.625	3.42479	1.71239
		120		40.5	38.5	31	47.5													120		39.375	6.78694	3.39347
		140		9.5	4.5	2.5	9.5													140		6.5	3.55903	1.77951
		160		1	1.5	1	2.5													160		1.5	0.707107	0.353553
		180		1.5	3	2	3.5													180		2.5	0.912871	0.456435
		200		7	5.5	6.5	3													200		5.5	1.77951	0.889757
		220		23.5	25	30	14													220		23.125	6.68799	3.34399
		240		37.5	53.5	56.5	41													240		47.125	9.28597	4.64298
		Time (min)		1	2	3	4	5	6	7										Time (min)		Average	stdev	SEM
	8558	20		0.5	0	0	5	4	4	3									8558	20		2.35714	2.1353	0.807069
	poz1∆	40		0	1.5	0	16	11	7	4									poz1∆	40		5.64286	6.07395	2.29574
		60		3.5	4	2.5	27	21	13	13										60		12	9.4384	3.56738
		80		38.5	30	33	36	38	43	37										80		36.5	4.15331	1.5698
		100		83.5	86.5	86.5	75	78	61	74										100		77.7857	9.02246	3.41017
		120		45	57.5	46.5	72	65	26	68										120		54.2857	16.1963	6.12164
		140		7.5	9	6.5	22	20	7	16										140		12.5714	6.61078	2.49864
		160		2.5	1	0	7	5	1	11										160		3.92857	3.9836	1.50566
		180		1	1	0.5	7	5	4	1										180		2.78571	2.54717	0.962741
		200		2	2.5	4	3	4	12	7										200		4.92857	3.51697	1.32929
		220		19	24.5	27.5	10	11	24	15										220		18.7143	6.92734	2.61829
		240		61	58.5	60.5	30	36	50	42										240		48.2857	12.5361	4.73821
		Time (min)		1	2	3														Time (min)		Average	stdev	SEM
	14268	20		0	0	0.5													14268	20		0.166667	0.288675	0.166667
	poz1∆ tpz1-K242R	40		0	1	0													poz1∆ tpz1-K242R	40		0.333333	0.57735	0.333333
		60		3	3	1.5														60		2.5	0.866025	0.5
		80		42	35	34														80		37	4.3589	2.51661
		100		80.5	81	75.5														100		79	3.04138	1.75594
		120		37	41.5	51														120		43.1667	7.14726	4.12647
		140		11	10	13.5														140		11.5	1.80278	1.04083
		160		2	0	1.5														160		1.16667	1.04083	0.600925
		180		1.5	0.5	1														180		1	0.5	0.288675
		200		3	3	3.5														200		3.16667	0.288675	0.166667
		220		28.5	26.5	16.5														220		23.8333	6.4291	3.71184
		240		56.5	66.5	42.5														240		55.1667	12.0554	6.9602
		Time (min)		1	2	3	4	5												Time (min)		Average	stdev	SEM
	14497	20		0	0	1	2	2.5											14497	20		1.1	1.14018	0.509902
	poz1∆ tpz1-AWAAA	40		2	1.5	1.5	2	3.5											poz1∆ tpz1-AWAAA	40		2.1	0.821584	0.367423
		60		2.5	0	2.5	0	3												60		1.6	1.47479	0.659545
		80		23.5	20.5	21	11	19												80		19	4.75657	2.1272
		100		59.5	62	66.5	44	51.5												100		56.7	8.94846	4.00187
		120		56.5	48.5	47	67	51.5												120		54.1	8.0731	3.6104
		140		24	23	23.5	37	28.5												140		27.2	5.90127	2.63913
		160		6.5	9	9.5	14	8.5												160		9.5	2.76134	1.23491
		180		3.5	5.5	1	3	3.5												180		3.3	1.60468	0.717635
		200		2.5	1.5	1	1	1												200		1.4	0.65192	0.291548
		220		11	11	12	6	16												220		11.2	3.56371	1.59374
		240		30	31	36	33	36.5												240		33.3	2.90689	1.3

## Sheet: Fig 6e Stn1
			0.9	0.8	1.1	1.2	1	1.3	1	1	1
			2	1.8	2	2	2	1.9	2.1	2.2	2
			3.2	2.8	2.8	3	2.6	3	3	3	3
	Stn1-myc ChIP Data (% precipitated DNA relative to input DNA)
			1	2	3	4	5	6	7	8	9		Average	stdev	SEM
	2411	no tag	0.021	0.03	0.00260356	0.0679453	0.018	0.0715022					0.0351752	0.0282034	0.011514
	6733 + 6835	wt (tpz1+)	2.615	2.537	2.51614	1.85144	4.74	1.53851	1.55326	2.482	3.187		2.55782	0.982094	0.327365
	15505	tpz1-stn1	0.01	0.002	0.115954	0.118	0.0025355	0.00494071					0.0422384	0.057965	0.0236641
	Statistical Analysis (Student's t-test)
		no tag	wt (tpz1+)
	wt (tpz1+)	3.16221e-05
	tpz1-stn1	0.793851	3.27834e-05
	[Red Letters:	P=0.05 or smaller]
	Anova: Single Factor
	SUMMARY
	Groups	Count	Sum	Average	Variance
	no tag	6	0.211051	0.0351752	0.00079543
	wt (tpz1+)	9	23.0203	2.55782	0.964508
	tpz1-stn1	6	0.25343	0.0422384	0.00335994
	ANOVA
	Source of Variation	SS	df	MS	F	P-value	F crit
	Between Groups	32.6363	2	16.3181	37.9646	3.48532e-07	3.55456
	Within Groups	7.73684	18	0.429825
	Total	40.3731	20
	[Red Letters:	P=0.05 or smaller]

## Sheet: Fig 6f Ten1
			0.7	0.9	1.1	1.2	0.9	0.8	1.3	1	1
			1.8	1.9	2.2	2.1	2	1.9	2	2.1	2
			3	3	3.1	3	2.9	3	3	3	3
			4.2	3.8	4	4	3.9	4.1	4	4	4
	Ten1-myc ChIP Data (% precipitated DNA relative to input DNA)
			1	2	3	4	5	6	7	8	9		Average	stdev	SEM
	2411	no tag	0.0707424	0	0.177767	0.0175291	0.196162	0	0.0256271	0.0580442	0.00098464		0.0607619	0.0759864	0.0253288
	14713	wt (tpz1+)	1.40262	3.68702	1.31725	3.60298	1.59444	1.15933	1.40644	1.10413	1.29944		1.84152	1.03256	0.344186
	15497	tpz1-stn1	3.93229	3.66318	3.26625	5.44787	3.30789	3.10962					3.78785	0.866545	0.353765
	15501	tpz1-stn1-E132R	0.907448	0.966383	1.00399	1.17242	0.123318	0.244993					0.736426	0.438457	0.178999
	Statistical Analysis (Student's t-test)
		no tag	wt (tpz1+)	tpz1-stn1
	wt (tpz1+)	9.49373e-05
	tpz1-stn1	7.39444e-09	0.00221145
	tpz1-stn1-E132R	0.000493	0.0289943	1.6497e-05
	[Red Letters:	P=0.05 or smaller]
	Anova: Single Factor
	SUMMARY
	Groups	Count	Sum	Average	Variance
	no tag	9	0.546857	0.0607619	0.00577393
	wt (tpz1+)	9	16.5737	1.84152	1.06617
	tpz1-stn1	6	22.7271	3.78785	0.7509
	tpz1-stn1-E132R	6	4.41856	0.736426	0.192244
	ANOVA
	Source of Variation	SS	df	MS	F	P-value	F crit
	Between Groups	54.5782	3	18.1927	35.588	2.35859e-09	2.97515
	Within Groups	13.2913	26	0.511204
	Total	67.8695	29
	[Red Letters:	P=0.05 or smaller]

## Sheet: Fig 8a Ten1
			0.8	1	1.2	1.4	0.6	1.2	1	1.3	1	1.4	1.2	0.8	0.6	0.9	0.8	0.6	1.2	1.4	1	0.8	1	1	1	1
			2	2	1.9	2.2	2	2.1	2.1	2.1	1.7	2.2	2.1	1.9	2.1	1.9	2	1.8	2.2	2.1	2	2.1	2	1.9	1.9	1.9
			2.9	2.8	3.1	2.9	3.2	3.1	3	3	3	3	3	3	3	3	3	3	3	3	3	3	3	3	3	3
			4	4	4	4	4	4	4	4	4	4	4	4	4	4	4	4	4	4	4	4	4	4	4	4
			5	4.8	5.2	5	5.2	4.8	5.4	4.6	5	5	5	5	5	5	5	5	5	5	5	5	5	5	5	5
			6	6	6	5.8	6.2	6	6	6	6	6	6	6	6	6	6	6	6	6	6	6	6	6	6	6
	Ten1-myc ChIP Data (% precipitated DNA relative to input DNA)
			1	2	3	4	5	6	7	8	9	10	11	12	13	14	15	16	17	18	19	20	21	22	23	24		Average	stdev	SEM
	2411	no tag	0.080456	0.840007	0.785757	0.131102	0.108204	0.087949	0.0884542	0.0640582	0.150589	0.192245	0.195521	0.169813	0.241372	0.227297	0.300029	0.196316	0.217673	0.254105	0.281291	0.788322	0.483299					0.280184	0.238829	0.0521167
	14713 + 14714	wt (tpz1+)	3.91897	1.39178	1.15046	0.973368	0.643762	0.827088	1.21541	3.36046	1.12934	1.14636	2.56362	1.54919	2.23742	2.63575	1.03708	1.87092	1.85935	3.02179	1.86478	1.49236	2.09733	2.97537	3.25996	2.2401		1.93592	0.903349	0.184395
	15180	tpz1-K242R	0.231415	0.344754	0.214415	0.475341	0.346609	0.461727	0.599124	0.32408	0.878664																	0.430681	0.207459	0.069153
	15182	tpz1-K242R-stn1	3.01607	4.59954	2.68694	1.94752	2.84922	2.15374																				2.87551	0.93919	0.383423
	17175 + 17178	tpz1-AWAAA	0.706409	0.661443	0.697799	0.577593	0.515604	0.468234	0.66938	0.675372	1.60971																	0.731283	0.339953	0.113318
	17181 + 17184	tpz1-AWAAA-stn1	3.71919	2.65515	4.04541	2.5718	2.51308	2.24393																				2.95809	0.736287	0.300588
	Statistical Analysis (Student's t-test)
		no tag	wt (tpz1+)	tpz1-K242R	tpz1-K242R-stn1	tpz1-AWAAA
	wt (tpz1+)	2.97322e-10
	tpz1-K242R	0.112149	2.82406e-05
	tpz1-K242R-stn1	8.62421e-12	0.031617	3.53439e-06
	tpz1-AWAAA	0.00026671	0.000528317	0.0377952	2.53243e-05
	tpz1-AWAAA-stn1	7.7951e-14	0.0162688	2.03968e-07	0.868773	2.26706e-06
	[Red Letters:	P=0.05 or smaller]
	Anova: Single Factor
	SUMMARY
	Groups	Count	Sum	Average	Variance
	no tag	21	5.88386	0.280184	0.0570391
	wt (tpz1+)	24	46.462	1.93592	0.816039
	tpz1-K242R	9	3.87613	0.430681	0.0430392
	tpz1-K242R-stn1	6	17.253	2.87551	0.882078
	tpz1-AWAAA	9	6.58155	0.731283	0.115568
	tpz1-AWAAA-stn1	6	17.7486	2.95809	0.542119
	ANOVA
	Source of Variation	SS	df	MS	F	P-value	F crit
	Between Groups	72.646	5	14.5292	35.4251	8.79919e-18	2.34755
	Within Groups	28.2995	69	0.410138
	Total	100.946	74
	[Red Letters:	P=0.05 or smaller]

## Sheet: Fig 8b Pol1
			0.8	1.1	1.2	1.4	0.6	1.2	1	1.3	1	1.4	1.2	0.9	0.6	1.3	0.8	0.6	1	0.8
			1.9	1.8	2.2	1.9	1.9	2	2	2	2	2.1	2.1	2.3	2.1	2.1	2	1.7	2.3	1.9
			2.7	3	3.1	2.9	3.1	3.3	3	3.1	3	2.9	2.9	3	3	3	3	3	3	3
			4.1	4	4	4.2	3.9	3.8	4	4	4	4	4	4	4	4	4	4	4	4
			5	4.9	5.4	4.8	5	4.6	5.2	4.8	5.2	5.1	5	5	5.2	5	5	5	5	5
			6.2	6	5.8	6	6.1	6	6	6	5.9	6	6	6	6	6	6	6	6	6
	myc-Pol1 ChIP Data (% precipitated DNA relative to input DNA)
			1	2	3	4	5	6	7	8	9	10	11	12	13	14	15	16	17	18		Average	stdev	SEM
	2411	no tag	0.291695	0.521332	0.223279	0.187478	0.259034	0.277424	0.285476	0.325127	0.345517	0.349599	0.313497	0.495729	0.16444	0.133381	0.169944	0.0882808	0.160218	0.123585		0.261946	0.120326	0.0283611
	17070 + 17071	wt (tpz1+)	3.5617	3.28987	2.99638	3.07575	2.50532	3.39744	4.17411	4.37921	2.73455	3.5767	3.14099	3.57519	2.35095	2.57624	1.49861	3.59917	3.22394	2.22901		3.10473	0.707258	0.166702
	17080 + 17081	tpz1-K242R	1.75385	2.05458	1.63268	1.75172	1.80265	1.83861	3.95889	2.46077	3.2627	1.56187	2.49929	1.27675								2.15453	0.777343	0.224399
	17074 + 17075	tpz1-K242R-stn1	3.5098	3.9325	4.90313	3.80802	3.46549	3.76633														3.89755	0.524342	0.214062
	17095 + 17096	tpz1-AWAAA	2.00535	2.92685	1.78309	1.86353	1.32693	1.64091	1.42186	1.5174	1.86341	2.8985	2.59373	3.26337	1.60432	2.3985	1.61786					2.04837	0.613813	0.158486
	17091	tpz1-AWAAA-stn1	3.1942	3.09097	3.28531	4.67835	4.1805	6.07978	5.72736	5.17886	4.2319											4.40525	1.10419	0.368063
	Statistical Analysis (Student's t-test)
		no tag	wt (tpz1+)	tpz1-K242R	tpz1-K242R-stn1	tpz1-AWAAA
	wt (tpz1+)	4.80937e-18
	tpz1-K242R	5.7469e-11	0.00172139
	tpz1-K242R-stn1	7.7935e-19	0.019933	0.000152792
	tpz1-AWAAA	2.75983e-13	8.16771e-05	0.694792	3.35085e-06
	tpz1-AWAAA-stn1	1.13144e-14	0.000993516	2.67124e-05	0.316784	8.51248e-07
	[Red Letters:	P=0.05 or smaller]
	Anova: Single Factor
	SUMMARY
	Groups	Count	Sum	Average	Variance
	no tag	18	4.71504	0.261946	0.0144784
	wt (tpz1+)	18	55.8851	3.10473	0.500214
	tpz1-K242R	12	25.8544	2.15453	0.604261
	tpz1-K242R-stn1	6	23.3853	3.89755	0.274935
	tpz1-AWAAA	15	30.7256	2.04837	0.376767
	tpz1-AWAAA-stn1	9	39.6472	4.40525	1.21923
	ANOVA
	Source of Variation	SS	df	MS	F	P-value	F crit
	Between Groups	142.819	5	28.5639	64.6731	3.00613e-25	2.34183
	Within Groups	31.7999	72	0.441666
	Total	174.619	77
	[Red Letters:	P=0.05 or smaller]

[truncated: 10 more sheets: Fig 8d Rad11, Fig 8e Rad26, Fig 8f Trt1, Fig 9d Ten1, Fig 9e Trt1, Fig S3, Fig S5, Fig S7 Ten1, Fig S7 Rad11, Fig S7 Rad26]
