# Supplementary material for: Tpz1TPP1 prevents telomerase activation and protects telomeres by modulating the Stn1-Ten1 complex in fission yeast
Source: Commun Biol. 2019 Aug 7;2:297. doi: 10.1038/s42003-019-0546-8 (PMC6686008; doi:10.1038/s42003-019-0546-8)
Supplement: Supplementary file 4 — Supplementary Data 2 [file 42003_2019_546_MOESM4_ESM.xlsx]

## Sheet: Supplementary Table 1
	Supplementary Table 1: Fission yeast strains used in this study.
	Figure		Strain		Full Genotype1
	2a	1	TN2411	wt	h- his3-D1
		2	TN12204	tpz1-K242R	h- ade6-M210 his3-D1 tpz1-K242R::hphMX6
		3	TN12203	tpz1-AWAAA	h- ade6-M210 his3-D1 tpz1-AWAAA::hphMX6
		4	YTC8489	poz1∆	h- ade6-M216 his3-D1 poz1∆::natMX6
		5	TN14685	tpz1-K242R poz1∆	h+ his3-D1 tpz1-K242R::hphMX6 poz1∆::natMX6
		6	AH14684	tpz1-AWAAA poz1∆	h- his3-D1 tpz1-AWAAA::hphMX6 poz1∆::natMX6
	2c		TN6835	stn1-myc	h+ his3-D1 stn1+::13myc-kanMX6
			RL13063	stn1-myc tpz1-FLAG	h+ his3-D1 stn1+::13myc-kanMX6 tpz1+::5FLAG-natMX6
			RL13581	stn1-myc tpz1-K242R-FLAG	h- his3-D1 stn1+::13myc-kanMX6 tpz1-K242R::5FLAG-natMX6
			RL13584	stn1-myc tpz1AWAAA-FLAG	h- his3-D1 stn1+::13myc-kanMX6 tpz1-AWAAA::5FLAG-natMX6
	3a		TN2411	stn1+ (no tag)	h- his3-D1
			YTC6733	stn1-myc	h- his3-D1 stn1+::13myc-kanMX6
			TN12419, TN12420	stn1-myc tpz1-K242R	h+ his3-D1 stn1+::13myc-kanMX6 tpz1-K242R::hphMX6
			TN12422, TN12423	stn1-myc tpz1-AWAAA	h+ ade6-M210 his3-D1 stn1+::13myc-kanMX6 tpz1-AWAAA::hphMX6
	3b		TN2411	tpz1+ (no tag)	h- his3-D1
			JH11829	tpz1-myc	h- his3-D1 tpz1+::13myc-kanMX6
			JH12064	tpz1-K242R-myc	h- ade6-M210 his3-D1 tpz1-K242R::13myc-kanMX6
			YTC10906	tpz1-AWAAA-myc	h- ade6-M210 his3-D1 tpz1-AWAAA::13myc-kanMX6
	3c		TN2411	trt1+ (no tag)	h- his3-D1
			TN7706	trt1-myc	h- his3-D1 trt1+::G8-13myc-kanMX6
			RL13496	trt1-myc tpz1-K242R	h- his3-D1 trt1+::G8-13myc-kanMX6 tpz1-K242R::hphMX6
			RL13494	trt1-myc tpz1-AWAAA	h- his3-D1 trt1+::G8-13myc-kanMX6 tpz1-AWAAA::hphMX6
	3d		TN2411	rad26+ (no tag)	h- his3-D1
			LS7680	myc-rad26	h- his3-D1 9myc-rad26+::hphMX6
			TN14480	myc-rad26 tpz1-K242R	h+ his3-D1 9myc-rad26+::hphMX6 tpz1-K242R::hphMX6
			TN14488	myc-rad26 tpz1-AWAAA	h+ ade6-M210 his3-D1 9myc-rad26+::hphMX6 tpz1-AWAAA::hphMX6
	4c		SS5264	wt (no tag) cdc25-22	h- his3-D1 cdc25-22
			TN7708	trt1-myc cdc25-22	h- his3-D1 trt1+::G8-13myc-kanMX6 cdc25-22
			RL13659	trt1-myc tpz1-K242R cdc25-22	h- his3-D1 trt1+::G8-13myc-kanMX6 tpz1-K242R::hphMX6 cdc25-22
			RL13661	trt1-myc tpz1-AWAAA cdc25-22	h- his3-D1 trt1+::G8-13myc-kanMX6 tpz1-AWAAA::hphMX6 cdc25-22
			YTC8558	trt1-myc poz1∆ cdc25-22	h- his3-D1 trt1+::G8-13myc-kanMX6 poz1∆::natMX6 cdc25-22
			TN14268	trt1-myc tpz1-K242R poz1∆ cdc25-22	h- his3-D1 trt1+::G8-13myc-kanMX6 tpz1-K242R::hphMX6 poz1∆::natMX6 cdc25-22
			TN14497	trt1-myc tpz1-AWAAA poz1∆ cdc25-22	h- his3-D1 trt1+::G8-13myc-kanMX6 tpz1-AWAAA::hphMX6 poz1∆::natMX6 cdc25-22
	5a2	1,5	JH11829	tpz1-myc (wt)	h- his3-D1 tpz1+::13myc-kanMX6
		2,6	JH12064	tpz1-K242R-myc	h- ade6-M210 his3-D1 tpz1-K242R::13myc-kanMX6
		3,7,9	YTC10906	tpz1-AWAAA-myc	h- ade6-M210 his3-D1 tpz1-AWAAA::13myc-kanMX6
		4,8,10	JH11195	tpz1-W498R-I501R-myc	h- ade6-M216 his3-D1 tpz1-W498R-I501R::13myc-kanMX6
	5b	1	TN2411	wt	h- his3-D1
		2,5,11	TN12204	tpz1-K242R	h- ade6-M210 his3-D1 tpz1-K242R::hphMX6
		3,8	TN12203	tpz1-AWAAA	h- ade6-M210 his3-D1 tpz1-AWAAA::hphMX6
		4	AH14064	tpz1-K242R-AWAAA	h+ ade6-M216 his3-D1 tpz1-K242R-AWAAA::hphMX6
		6	TN3993	pmt3∆	h- pmt3∆::ura4+
		7	RL13068	tpz1-K242R pmt3∆	h- ade6-M210 tpz1-K242R::hphMX6 pmt3∆::ura4+
		9	TN12175	pmt3-allR	h- pmt3∆::ura4+ pREP41-Pmt3allR::LEU2
		10	RL13424	tpz1-AWAAA pmt3-allR	h- ade6-M210 tpz1-AWAAA::hphMX6 pmt3∆::ura4+ pREP41-Pmt3allR::LEU2
	5c	1	AH14064	tpz1-K242R-AWAAA	h+ ade6-M216 his3-D1 tpz1-K242R-AWAAA::hphMX6
		2	TN12175	pmt3-allR	h- pmt3∆::ura4+ pREP41-Pmt3allR::LEU2
		3	RL13424	tpz1-AWAAA pmt3-allR	h- ade6-M210 tpz1-AWAAA::hphMX6 pmt3∆::ura4+ pREP41-Pmt3allR::LEU2
	6b	1	TN2411	stn1+ tpz1+ (wt)	h- his3-D1
		2	YTC6873	stn1∆	h+ ade6-M210 his3-D1 stn1∆::kanMX6
		3	AM14703	tpz1-stn1	h- his3-D1 tpz1-stn1::kanMX6
		4	AM14793	stn1∆ tpz1-stn1	h+ his3-D1 stn1∆::kanMX6 tpz1-stn1::kanMX6
		5	AM15376	tpz1-stn1-E132R	h- his3-D1 tpz1-stn1-E132R::kanMX6
		6	TN15561	stn1∆ tpz1-stn1-E132R	h+ his3-D1 stn1∆::kanMX6 tpz1-stn1-E132R::hphMX
	6c	1	YTC6873	stn1∆	h+ ade6-M210 his3-D1 stn1∆::kanMX6
		2	AM14703	tpz1-stn1	h- his3-D1 tpz1-stn1::kanMX6
		3	AM14793	stn1∆ tpz1-stn1	h+ his3-D1 stn1∆::kanMX6 tpz1-stn1::kanMX6
		4	AM15376	tpz1-stn1-E132R	h- his3-D1 tpz1-stn1-E132R::kanMX6
		5	TN15561	stn1∆ tpz1-stn1-E132R	h+ his3-D1 stn1∆::kanMX6 tpz1-stn1-E132R::hphMX
	6d	1	TN2411	pmt3+ tpz1+ (wt)	h- his3-D1
		2	AM14703	tpz1-stn1	h- his3-D1 tpz1-stn1::kanMX6
		3	TN12204	tpz1-K242R	h- ade6-M210 his3-D1 tpz1-K242R::hphMX6
		4	TN3993	pmt3∆	h- pmt3∆::ura4+
		5	RL13071	pmt3∆ tpz1-K242R	h+ pmt3∆::ura4+ tpz1-K242R::hphMX6
		6	AM14855	tpz1-K242R-stn1	h- his3-D1 tpz1-K242R-stn1::kanMX6
		7	AM14833	pmt3∆ tpz1-stn1	h+ his3-D1 pmt3∆::ura4+ tpz1-stn1::kanMX6
	6e		TN2411	stn1+ (no tag) tpz1+	h- his3-D1
			YTC6733,TN6835	stn1-myc tpz1+	h- his3-D1 stn1+::13myc-kanMX6 (6733); h+ his3-D1 stn1+::13myc-kanMX6 (6835)
			TN15505	stn1-myc tpz1-stn1	h- his3-D1 stn1+::13myc-natMX6 tpz1-stn1::kanMX6
	6f		TN2411	ten1+ (no tag)	h- his3-D1
			AM14713	ten1-myc	h+ his3-D1 ten1+::13myc-hphMX6
			TN15497	ten1-myc tpz1-stn1	h- his3-D1 ten1+::13myc-hphMX6 tpz1-stn1::kanMX6
			TN15501	ten1-myc tpz1-stn1-E132R	h- his3-D1 ten1+::13myc-hphMX6 tpz1-stn1-E132R::kanMX6
	7a	1	TN2411	tpz1+ (wt)	h- his3-D1
		2	TN12204	tpz1-K242R	h- ade6-M210 his3-D1 tpz1-K242R::hphMX6
		3	TN12203	tpz1-AWAAA	h- ade6-M210 his3-D1 tpz1-AWAAA::hphMX6
		4	AH14064	tpz1-K242R-AWAAA	h+ ade6-M216 his3-D1 tpz1-K242R-AWAAA::hphMX6
		5	AM14702	tpz1-K242R-AWAAA-stn1	h- his3-D1 tpz1-K242R-AWAAA-stn1::kanMX6
		6	AM16000	tpz1-K242R-AWAAA-stn1-E132R	h- ade6-M216 his3-D1 tpz1-K242R-AWAAA-stn1-E132R::kanMX
	7b	1	AH14064	tpz1-K242R-AWAAA	h+ ade6-M216 his3-D1 tpz1-K242R-AWAAA::hphMX6
		2	AM14702	tpz1-K242R-AWAAA-stn1	h- his3-D1 tpz1-K242R-AWAAA-stn1::kanMX6
		3	AM16000	tpz1-K242R-AWAAA-stn1-E132R	h- ade6-M216 his3-D1 tpz1-K242R-AWAAA-stn1-E132R::kanMX
	7c	1	TN2411	tpz1+ (wt)	h- his3-D1
		2	AM14702	tpz1-K242R-AWAAA-stn1	h- his3-D1 tpz1-K242R-AWAAA-stn1::kanMX6
		3	AM15452	tpz1-K242R-AWAAA-stn1 rad51∆	h- his3-D1 tpz1-K242R-AWAAA-stn1::kanMX6 rad51∆::ura4+
		4	TN15382	tpz1-K242R-AWAAA-stn1 rad52∆	h- ade6-M216 his3-D1 tpz1-K242R-AWAAA-stn1::kanMX6 rad52∆::LEU2
		5	AM15336	tpz1-K242R-AWAAA-stn1 trt1∆	h- his3-D1 tpz1-K242R-AWAAA-stn1::kanMX6 trt1∆::his3+
		6	AM16047	tpz1-K242R-AWAAA-stn1 trt1∆ rad52∆	h- his3-D1 tpz1-K242R-AWAAA-stn1::kanMX6 trt1∆::his3+ rad52∆::LEU2
	7d	1	TN2411	wt	h- his3-D1
		2	AM14702	tpz1-K242R-AWAAA-stn1	h- his3-D1 tpz1-K242R-AWAAA-stn1::kanMX6
		3	TN18453	tpz1-K242R-AWAAA-stn1 trt1-D743A	h- his3-D1 tpz1-K242R-AWAAA-stn1::kanMX6 trt1-D743A::LEU2 (early)
		4	TN18455	tpz1-K242R-AWAAA-stn1 trt1-D743A	h- his3-D1 tpz1-K242R-AWAAA-stn1::kanMX6 trt1-D743A::LEU2 (11x)
		5	TN18454	tpz1-K242R-AWAAA-stn1 trt1-D743A	h- his3-D1 tpz1-K242R-AWAAA-stn1::kanMX6 trt1-D743A::LEU2 (early)
		6	TN18456	tpz1-K242R-AWAAA-stn1 trt1-D743A	h- his3-D1 tpz1-K242R-AWAAA-stn1::kanMX6 trt1-D743A::LEU2 (11x)
	7e	1	TN12204	tpz1-K242R	h- ade6-M210 his3-D1 tpz1-K242R::hphMX6
		2	AM14855	tpz1-K242R-stn1	h- his3-D1 tpz1-K242R-stn1::kanMX6
		3	AM15378	tpz1-K242R-stn1-E132R	h- his3-D1 tpz1-K242R-stn1-E132R::kanMX
		4	TN12203	tpz1-AWAAA	h- ade6-M210 his3-D1 tpz1-AWAAA::hphMX6
		5	AM14857	tpz1-AWAAA-stn1	h- his3-D1 tpz1-AWAAA-stn1::kanMX6
		6	AM16004	tpz1-AWAAA-stn1-E132R	h- ade6-M210 his3-D1 tpz1-AWAAA-stn1-E132R::kanMX
		7	TN2411	stn1+ tpz1+ (wt)	h- his3-D1
	7f	1	TN2411	tpz1+ (wt)	h- his3-D1
		2	TN12203	tpz1-AWAAA	h- ade6-M210 his3-D1 tpz1-AWAAA::hphMX6
		3	TN18434	tpz1-AWAAA trt1∆	h- his3-D1 tpz1-AWAAA::hphMX6 trt1∆::his3+ (early)
		4	TN18436	tpz1-AWAAA trt1∆	h- his3-D1 tpz1-AWAAA::hphMX6 trt1∆::his3+ (11x)
		5	TN18435	tpz1-AWAAA trt1∆	h- his3-D1 tpz1-AWAAA::hphMX6 trt1∆::his3+ (early)
		6	TN18437	tpz1-AWAAA trt1∆	h- his3-D1 tpz1-AWAAA::hphMX6 trt1∆::his3+ (11x)
		7	TN18442	tpz1-AWAAA trt1-D743A	h- his3-D1 tpz1-AWAAA::hphMX6 trt1-D743A::LEU2 (early)
		8	TN18444	tpz1-AWAAA trt1-D743A	h- his3-D1 tpz1-AWAAA::hphMX6 trt1-D743A::LEU2 (11x)
		9	TN18443	tpz1-AWAAA trt1-D743A	h- his3-D1 tpz1-AWAAA::hphMX6 trt1-D743A::LEU2 (early)
		10	TN18445	tpz1-AWAAA trt1-D743A	h- his3-D1 tpz1-AWAAA::hphMX6 trt1-D743A::LEU2 (11x)
		11	TN18438	tpz1-AWAAA-stn1 trt1∆	h- his3-D1 tpz1-AWAAA-stn1::hphMX6 trt1∆::his3+ (early)
		12	TN18440	tpz1-AWAAA-stn1 trt1∆	h- his3-D1 tpz1-AWAAA-stn1::hphMX6 trt1∆::his3+ (11x)
		13	TN18439	tpz1-AWAAA-stn1 trt1∆	h- his3-D1 tpz1-AWAAA-stn1::hphMX6 trt1∆::his3+ (early)
		14	TN18441	tpz1-AWAAA-stn1 trt1∆	h- his3-D1 tpz1-AWAAA-stn1::hphMX6 trt1∆::his3+ (11x)
		15	TN18447	tpz1-AWAAA-stn1 trt1-D743A	h+ his3-D1 tpz1-AWAAA-stn1::hphMX6 trt1-D743A::LEU2 (early)
		16	TN18450	tpz1-AWAAA-stn1 trt1-D743A	h+ his3-D1 tpz1-AWAAA-stn1::hphMX6 trt1-D743A::LEU2 (11x)
	8a, S7		TN2409, TN2411	ten1+ tpz1+ (no tag)	h+ his3-D1 (2409); h- his3-D1 (2411)
			AM14713, AM14714	ten1-myc	h+ his3-D1 ten1+::13myc-hphMX6
			AM15180	ten1-myc tpz1-K242R	h+ his3-D1 ten1+::13myc-kanMX6 tpz1-K242R::hphMX
			AM15182	ten1-myc tpz1-K242R-stn1	h- his3-D1 ten1+::13myc-kanMX6 tpz1-K242R-stn1::hphMX6
			TN17175, TN17178	ten1-myc tpz1-AWAAA	h+ his3-D1 ten1+::13myc-kanMX6 tpz1-AWAAA::hphMX6 (17175); h- his3-D1 ten1+::13myc-kanMX6 tpz1-AWAAA::hphMX6 (17178)
			TN17181, TN17184	ten1-myc tpz1-AWAAA-stn1	h+ his3-D1 ten1+::13myc-kanMX6 tpz1-AWAAA-stn1::hphMX6 (17181); h- his3-D1 ten1+::13myc-kanMX6 tpz1-AWAAA-stn1::hphMX6 (17184)
	8b		TN2411	pol1+ tpz1+ (no tag)	h- his3-D1
			AM17070, AM17071	myc-pol1	h+ his3-D1 9myc-pol1+ (17070); h- his3-D1 9myc-pol1+ (17071)
			AM17080, AM17081	myc-pol1 tpz1-K242R	h- his3-D1 tpz1-K242R::hphMX6 9myc-pol1+ (17080); h+ his3-D1 tpz1-K242R::hphMX6 9myc-pol1+ (17081)
			AM17074, AM17075	myc-pol1 tpz1-K242R-stn1	h+ his3-D1 tpz1-K242R-stn1::hphMX 9myc-pol1+
			AM17095, AM17096	myc-pol1 tpz1-AWAAA	h+ his3-D1 tpz1-AWAAA::hphMX6 9myc-pol1+ (17095); h- his3-D1 tpz1-AWAAA::hphMX6 9myc-pol1+ (17096)
			AM17091	myc-pol1 tpz1-AWAAA-stn1	h+ his3-D1 tpz1-AWAAA-stn1::hphMX 9myc-pol1+
	8c		YTC6733	stn1-myc	h- his3-D1 stn1+::13myc-kanMX6
			TN16016	stn1-myc pol1-FLAG	h- ade6-M210 his3-D1 stn1+::13myc-kanMX6 pol1+::5FLAG-hphMX
	8d,		TN2411	rad11+ tpz1+ (no tag)	h- his3-D1
	S7		TN5598, TN5599	rad11-FLAG	h+ his3-D1 rad11+::5FLAG-kanMX (5598); h- his3-D1 rad11+::5FLAG-kanMX (5599)
			TN17365, TN17366	rad11-FLAG tpz1-K242R	h- his3-D1 tpz1-K242R::hphMX6 rad11+::5FLAG-kanMX
			TN17369, TN17370	rad11-FLAG tpz1-K242R-stn1	h- his3-D1 tpz1-K242R-stn1::hphMX6 rad11+::5FLAG-kanMX
			TN17373, TN17374	rad11-FLAG tpz1-AWAAA	h- his3-D1 tpz1-AWAAA::hphMX6 rad11+::5FLAG-kanMX (17373); h+ his3-D1 tpz1-AWAAA::hphMX6 rad11+::5FLAG-kanMX (17374)
			TN17376, TN17377	rad11-FLAG tpz1-AWAAA-stn1	h- his3-D1 tpz1-AWAAA-stn1::hphMX6 rad11+::5FLAG-kanMX
	8e,		TN2411	rad26+ tpz1+ (no tag)	h- his3-D1
	S7		BAM11663	myc-rad26	h+ his3-D1 9myc-rad26+::hphMX6
			TN14480, TN14481	myc-rad26 tpz1-K242R	h+ his3-D1 tpz1-K242R::hphMX6 9myc-rad26+::hphMX6
			TN17359, TN17360	myc-rad26 tpz1-K242R-stn1	h- his3-D1 tpz1-K242R-stn1::kanMX 9myc-rad26+::hphMX6
			TN14487, TN14488	myc-rad26 tpz1-AWAAA	h- his3-D1 tpz1-AWAAA::hphMX6 9myc-rad26+::hphMX6 (14487); h+ ade6-M210 his3-D1 tpz1-AWAAA::hphMX6 9myc-rad26+::hphMX6 (14488)
			TN17353, TN17354	myc-rad26 tpz1-AWAAA-stn1	h- his3-D1 tpz1-AWAAA-stn1::kanMX 9myc-rad26+::hphMX6
	8f		TN2409, TN2411	trt1+ tpz1+ (no tag)	h+ his3-D1 (2409); h- his3-D1 (2411)
			TN7706, TN7858, TN7859	trt1-myc	h- his3-D1 trt1+::G8-13myc-kanMX6 (7706); h+ his3-D1 trt1+::G8-13myc-kanMX6 (7858, 7859)
			RL13496, RL13497	trt1-myc tpz1-K242R	h- his3-D1 trt1+::G8-13myc-kanMX6 tpz1-K242R::hphMX6 (13496); h- ade6-M210 his3-D1 trt1+::G8-13myc-kanMX6 tpz1-K242R::hphMX6 (13497)
			AM15065, AM15066	trt1-myc tpz1-K242R-stn1	h+ his3-D1 trt1+::G8-13myc-kanMX6 tpz1-K242R-stn1::hphMX6 (15065); h- his3-D1 trt1+::G8-13myc-kanMX6 tpz1-K242R-stn1::hphMX6 (15066)
			RL13494, RL13495	trt1-myc tpz1-AWAAA	h- his3-D1 trt1+::G8-13myc-kanMX6 tpz1-AWAAA::hphMX6 (13494); h- ade6-M210 his3-D1 trt1+::G8-13myc-kanMX6 tpz1-AWAAA::hphMX6 (13495)
			AM15207	trt1-myc tpz1-AWAAA-stn1	h+ his3-D1 trt1+::G8-13myc-kanMX6 tpz1-AWAAA-stn1::hphMX
	9b	1	TN2411	tpz1+ (wt)	h- his3-D1
		2	TN15608	tpz1-K75A	h- ade6-M210 his3-D1 tpz1-K75A::hphMX
		3	AM18065	tpz1-K75A-stn1	h+ his3-D1 tpz1-K75A-stn1::kanMX6
		4	TN12203	tpz1-AWAAA	h- ade6-M210 his3-D1 tpz1-AWAAA::hphMX6
		5	AM14857	tpz1-AWAAA-stn1	h- his3-D1 tpz1-AWAAA-stn1::kanMX
		6	AM18064	tpz1-K75A-AWAAA	h- ade6-M210 his3-D1 tpz1-K75A-AWAAA::hphMX6
		7	AM18067	tpz1-K75A-AWAAA-stn1	h+ his3-D1 tpz1-K75A-AWAAA-stn1::kanMX6
	9c	1	TN2411	tpz1+ (wt)	h- his3-D1
		2	TN15613	tpz1-T78A	h- ade6-M210 his3-D1 tpz1-T78A:hphMX
		3	AM18527	tpz1-T78A-stn1	h- his3-D1 tpz1-T78A-stn1::kanMX6
		4	TN12203	tpz1-AWAAA	h- ade6-M210 his3-D1 tpz1-AWAAA::hphMX6
		5	AM14857	tpz1-AWAAA-stn1	h- his3-D1 tpz1-AWAAA-stn1::kanMX
		6	AM18522	tpz1-T78A-AWAAA	h- ade6-M210 his3-D1 tpz1-T78A-AWAAA::hphMX6
		7	AM18532	tpz1-T78A-AWAAA-stn1	h- his3-D1 tpz1-T78A-AWAAA-stn1::kanMX6
	9d		TN2411	ten1+ tpz1+ (no tag)	h- his3-D1
			AM14713, AM14714	ten1-myc	h+ his3-D1 ten1+::13myc-hphMX6
			AM18091, AM18092	ten1-myc tpz1-K75A	h- his3-D1 tpz1-K75A::hphMX ten1+::13myc-kanMX6
			AM18142, AM18143	ten1-myc tpz1-K75A-stn1	h- his3-D1 tpz1-K75A-stn1::kanMX6 ten1+::13myc-hphMX6 (18142); h+ his3-D1 tpz1-K75A-stn1::kanMX6 ten1+::13myc-hphMX6 (18143)
			TN17175, TN17178	ten1-myc tpz1-AWAAA	h+ his3-D1 ten1+::13myc-kanMX6 tpz1-AWAAA::hphMX6 (17175); h- his3-D1 ten1+::13myc-kanMX6 tpz1-AWAAA::hphMX6 (17178)
			TN17181, TN17184	ten1-myc tpz1-AWAAA-stn1	h+ his3-D1 ten1+::13myc-kanMX6 tpz1-AWAAA-stn1::hphMX6 (17181); h- his3-D1 ten1+::13myc-kanMX6 tpz1-AWAAA-stn1::hphMX6 (17184)
			AM18098, AM18099	ten1-myc tpz1-K75A-AWAAA	h+ his3-D1 tpz1-K75A-AWAAA::hphMX6 ten1+::13myc-kanMX6 (18098); h- ade6-M210 his3-D1 tpz1-K75A-AWAAA::hphMX6 ten1+::13myc-kanMX6 (18099)
			AM18154, AM18155	ten1-myc tpz1-K75A-AWAAA-stn1	h- his3-D1 tpz1-K75A-AWAAA-stn1::kanMX6 ten1+::13myc-hphMX6 (18154); h- his3-D1 tpz1-K75A-AWAAA-stn1::kanMX6 ten1+::13myc-hphMX6 (18155)
	9e		TN2409, TN2411	trt1+ tpz1+ (no tag)	h+ his3-D1 (2409); h- his3-D1 (2411)
			TN7706, TN7858, TN7859	trt1-myc	h- his3-D1 trt1+::G8-13myc-kanMX6 (7706); h+ his3-D1 trt1+::G8-13myc-kanMX6 (7858, 7859)
			TN15900, TN15901	trt1-myc tpz1-K75A	h+ his3-D1 trt1+::G8-13myc-kanMX6 tpz1-K75A::hphMX
			AM18072, AM18073	trt1-myc tpz1-K75A-stn1	h- his3-D1 trt1+::G8-13myc-natMX6 tpz1-K75A-stn1::kanMX6
			RL13494, RL13495	trt1-myc tpz1-AWAAA	h- his3-D1 trt1+::G8-13myc-kanMX6 tpz1-AWAAA::hphMX6 (13494); h- ade6-M210 his3-D1 trt1+::G8-13myc-kanMX6 tpz1-AWAAA::hphMX6 (13495)
			AM15207	trt1-myc tpz1-AWAAA-stn1	h+ his3-D1 trt1+::G8-13myc-kanMX6 tpz1-AWAAA-stn1::hphMX
			AM18082, AM18083	trt1-myc tpz1-K75A-AWAAA	h+ l his3-D1 trt1+::G8-13myc-kanMX6 tpz1-K75A-AWAAA::hphMX6
			AM18068, AM18069	trt1-myc tpz1-K75A-AWAAA-stn1	h- his3-D1 trt1+::G8-13myc-natMX6 tpz1-K75A-AWAAA-stn1::kanMX6
	S2a		TN14910	poz1-FLAG	h+ his3-D1 poz1+::3FLAG:LEU2
			TN14924	poz1-FLAG tpz1-myc	h+ his3-D1 poz1+::3FLAG:LEU2 tpz1+::13myc-hphMX6
			TN18704	poz1-FLAG tpz1-K242R-myc	h- his3-D1 poz1+::3FLAG:LEU2 tpz1-K242R::13myc-kanMX6
			TN18708	poz1-FLAG tpz1-AWAAA-myc	h- his3-D1 poz1+::3FLAG:LEU2 tpz1-AWAAA::13myc-kanMX6
			TN18742	poz1-FLAG tpz1-K242R-AWAAA-myc	h- ade6-M210 his3-D1 poz1+::3FLAG:LEU2 tpz1-K242R-AWAAA::13myc-kanMX6
	S2b		YTC9716	pot1-FLAG	h+ his3-D1 pot1+::3FLAG-kanMX
			JH11046	pot1-FLAG tpz1-myc	h- his3-D1 pot1+::3FLAG-kanMX tpz1+::13myc-kanMX6
			TN12220	pot1-FLAG tpz1-K242R-myc	h+ ade6-M210 his3-D1 pot1+::3FLAG-kanMX tpz1-K242R::13myc-kanMX6
			JH11339	pot1-FLAG tpz1-AWAAA-myc	h+ ade6-M210 his3-D1 pot1+::3FLAG-kanMX tpz1-AWAAA::13myc-kanMX6
			TN18736	pot1-FLAG tpz1-K242R-AWAAA-myc	h- his3-D1 pot1+::3FLAG-hphMX tpz1-K242R-AWAAA::13myc-kanMX6
	S2c		TN6770	ccq1-FLAG	h+ his3-D1 ccq1+::5FLAG-kanMX6
			TN7505	ccq1-FLAG tpz1-myc	h+ his3-D1 ccq1+::5FLAG-kanMX6 tpz1+::13myc-kanMX6
			TN12225	ccq1-FLAG tpz1-K242R-myc	h+ his3-D1 ccq1+::5FLAG-kanMX6 tpz1-K242R::13myc-kanMX6
			JH11342	ccq1-FLAG tpz1-AWAAA-myc	h+ his3-D1 ccq1+::5FLAG-kanMX6 tpz1-AWAAA::13myc-kanMX6
			TN18738	ccq1-FLAG tpz1-K242R-AWAAA-myc	h- ade6-M210 his3-D1 ccq1+::5FLAG-hphMX6 tpz1-K242R-AWAAA::13myc-kanMX6
	S33		JH11829	tpz1-myc (wt)	h- his3-D1 tpz1+::13myc-kanMX6
			JH12064	tpz1-K242R-myc	h- ade6-M210 his3-D1 tpz1-K242R::13myc-kanMX6
			YTC10906	tpz1-AWAAA-myc	h- ade6-M210 his3-D1 tpz1-AWAAA::13myc-kanMX6
			JH11195	tpz1-W498R-I501R-myc	h- ade6-M216 his3-D1 tpz1-W498R-I501R::13myc-kanMX6
	S4b	1	TN2409	tpz1+ (wt)	h+ his3-D1
		2	AM14709	stn1∆	h+ ade6-M210 his3-D1 stn1∆::hphMX6
		3	TN10359	ten1∆	h- ade6- his3-D1 ten1∆::hphMX
		4	AH14058	tpz1-K242R-AWAAA	h- ade6-M216 his3-D1 tpz1-K242R-AWAAA::hphMX6
		5	AH14064	tpz1-K242R-AWAAA	h- ade6-M216 his3-D1 tpz1-K242R-AWAAA::hphMX6
		6	AM14702	tpz1-K242R-AWAAA-stn1	h- his3-D1 tpz1-K242R-AWAAA-stn1::kanMX
	S5a		TN2411	tpz1+ stn1+ (no tag)	h- his3-D1
			YTC6733	stn1-myc	h- his3-D1 stn1+::13myc-kanMX6
			AM14690	tpz1-stn1-myc	h- his3-D1 tpz1-stn1::13myc-kanMX6
			JH11829	tpz1-myc	h- his3-D1 tpz1+::13myc-kanMX6
	S5b		TN2411	tpz1+ (no tag)	h- his3-D1
			AM14690	tpz1-stn1-myc	h- his3-D1 tpz1-stn1::13myc-kanMX6
			TN18830	tpz1-K242R-stn1-myc	h- his3-D1 tpz1-K242R-stn1::13myc-hphMX
			TN18828	tpz1-AWAAA-stn1-myc	h- his3-D1 tpz1-AWAAA-stn1::13myc-hphMX
			AM14691	tpz1-K242R-AWAAA-stn1-myc	h- his3-D1 tpz1-K242R-AWAAA-stn1::13myc-kanMX
			TN18805	tpz1-K75A-AWAAA-stn1-myc	h+ his3-D1 tpz1-K75A-AWAAA-stn1::13myc-hphMX
			TN18698	tpz1-T78A-AWAAA-stn1-myc	h- ade6-M210 his3-D1 tpz1-T78A-AWAAA-stn1::13myc-kanMX
	S6d		YTC6733	stn1-myc	h- his3-D1 stn1+::13myc-kanMX6
			TN14939	stn1-myc ten1-GFP	h+ his3-D1 stn1+::13myc-kanMX6 ten1+::GFP-hphMX6
			AM16713	stn1-E132R-myc ten1-GFP	h- his3-D1 stn1-E132R::13myc-kanMX6 ten1+::GFP-hphMX6
	S6e		TN14910	poz1-FLAG	h+ his3-D1 poz1+::3FLAG-LEU2
			TN14923	poz1-FLAG tpz1-stn1-myc	h- his3-D1 poz1+::3FLAG-LEU2 tpz1-stn1::13myc-kanMX6
			AM15543	poz1-FLAG tpz1-stn1-E132R-myc	h- his3-D1 poz1+::3FLAG-LEU2 tpz1-stn1-E132R::13myc-kanMX6
	S6f		YTC13989	pot1-FLAG	h+ his3-D1 pot1+::3FLAG-hphMX
			AM14710	pot1-FLAG tpz1-stn1-myc	h+ his3-D1 pot1+::3FLAG-hphMX tpz1-stn1::13myc-kanMX6
			AM15541	pot1-FLAG tpz1-stn1-E132R-myc	h- his3-D1 pot1+::3FLAG-hphMX tpz1-stn1-E132R::13myc-kanMX6
	S6g		TN14783	ccq1-FLAG	h+ his3-D1 ccq1+::5FLAG-hphMX6
			TN14962	ccq1-FLAG tpz1-stn1-myc	h- his3-D1 ccq1+::5FLAG-kanMX6 tpz1-stn1::13myc-kanMX6
			AM15545	ccq1-FLAG tpz1-stn1-E132R-myc	h- his3-D1 ccq1+::5FLAG-hphMX6 tpz1-stn1-E132R::13myc-kanMX6
	S8a		TN14910	poz1-FLAG	h+ his3-D1 poz1+::3FLAG:LEU2
			TN14924	poz1-FLAG tpz1-myc	h+ his3-D1 poz1+::3FLAG:LEU2 tpz1+::13myc-hphMX6
			TN18718	poz1-FLAG tpz1-K75A-myc	h- his3-D1 poz1+::3FLAG:LEU2 tpz1-K75A::13myc-kanMX6
			TN18758	poz1-FLAG tpz1-K75A-AWAAA-myc	h- his3-D1 poz1+::3FLAG:LEU2 tpz1-K75A-AWAAA::13myc-kanMX6
			TN18730	poz1-FLAG tpz1-T78A-myc	h- his3-D1 poz1+::3FLAG:LEU2 tpz1-T78A::13myc-kanMX6
			TN18764	poz1-FLAG tpz1-T78A-AWAAA-myc	h- his3-D1 poz1+::3FLAG:LEU2 tpz1-T78A-AWAAA::13myc-kanMX6
	S8b		YTC13989	pot1-FLAG	h+ his3-D1 pot1+::3FLAG-hphMX
			JH11046	pot1-FLAG tpz1-myc	h- his3-D1 pot1+::3FLAG-kanMX tpz1+::13myc-kanMX6
			TN18712	pot1-FLAG tpz1-K75A-myc	h- his3-D1 pot1+::3FLAG-hphMX tpz1-K75A::13myc-kanMX6
			TN18747	pot1-FLAG tpz1-K75A-AWAAA-myc	h- his3-D1 pot1+::3FLAG-hphMX tpz1-K75A-AWAAA::13myc-kanMX6
			TN18724	pot1-FLAG tpz1-T78A-myc	h- his3-D1 pot1+::3FLAG-hphMX tpz1-T78A::13myc-kanMX6
			TN18752	pot1-FLAG tpz1-T78A-AWAAA-myc	h- his3-D1 pot1+::3FLAG-hphMX tpz1-T78A-AWAAA::13myc-kanMX6
	S8c		TN14783	ccq1-FLAG	h+ his3-D1 ccq1+::5FLAG-hphMX6
			TN7505	ccq1-FLAG tpz1-myc	h+ his3-D1 ccq1+::5FLAG-kanMX6 tpz1+::13myc-kanMX6
			AD17792	ccq1-FLAG tpz1-K75A-myc	h- his3-D1 ccq1+::5FLAG-hphMX6 tpz1-K75A::13myc-kanMX6
			TN18769	ccq1-FLAG tpz1-K75A-AWAAA-myc	h- his3-D1 ccq1+::5FLAG-hphMX6 tpz1-K75A-AWAAA::13myc-kanMX6
			AD17795	ccq1-FLAG tpz1-T78A-myc	h- his3-D1 ccq1+::5FLAG-hphMX6 tpz1-T78A::13myc-kanMX6
			TN18775	ccq1-FLAG tpz1-T78A-AWAAA-myc	h- his3-D1 ccq1+::5FLAG-hphMX6 tpz1-T78A-AWAAA::13myc-kanMX6
	S8d		TN14910	poz1-FLAG	h+ his3-D1 poz1+::3FLAG:LEU2
			TN14923	poz1-FLAG tpz1-stn1-myc	h- his3-D1 poz1+::3FLAG-LEU2 tpz1-stn1::13myc-kanMX6
			TN18848	poz1-FLAG tpz1-K75A-stn1-myc	h- his3-D1 poz1+::3FLAG-LEU2 tpz1-K75A-stn1::13myc-hphMX
			TN18856	poz1-FLAG tpz1-K75A-AWAAA-stn1-myc	h- his3-D1 poz1+::3FLAG-LEU2 tpz1-K75A-AWAAA-stn1::13myc-hphMX
			TN18852	poz1-FLAG tpz1-T78A-stn1-myc	h- his3-D1 poz1+::3FLAG-LEU2 tpz1-T78A-stn1::13myc-hphMX
			TN18792	poz1-FLAG tpz1-T78A-AWAAA-stn1-myc	h- his3-D1 poz1+::3FLAG-LEU2 tpz1-T78A-AWAAA-stn1::13myc-kanMX
	S8e		YTC13989	pot1-FLAG	h+ his3-D1 pot1+::3FLAG-hphMX
			AM14710	pot1-FLAG tpz1-stn1-myc	h+ his3-D1 pot1+::3FLAG-hphMX tpz1-stn1::13myc-kanMX6
			TN18838	pot1-FLAG tpz1-K75A-stn1-myc	h- his3-D1 pot1+::3FLAG-kanMX tpz1-K75A-stn1::13myc-hphMX
			TN18845	pot1-FLAG tpz1-K75A-AWAAA-stn1-myc	h- his3-D1 pot1+::3FLAG-kanMX tpz1-K75A-AWAAA-stn1::13myc-hphMX
			TN18841	pot1-FLAG tpz1-T78A-stn1-myc	h- his3-D1 pot1+::3FLAG-kanMX tpz1-T78A-stn1::13myc-hphMX
			TN18781	pot1-FLAG tpz1-T78A-AWAAA-stn1-myc	h- his3-D1 pot1+::3FLAG-hphMX tpz1-stn1T78A-AWAAA::13myc-kanMX6
	S8f		TN14783	ccq1-FLAG	h+ his3-D1 ccq1+::5FLAG-hphMX6
			TN14962	ccq1-FLAG tpz1-stn1-myc	h- his3-D1 ccq1+::5FLAG-kanMX6 tpz1-stn1::13myc-kanMX6
			TN18860	ccq1-FLAG tpz1-K75A-stn1-myc	h- his3-D1 ccq1+::5FLAG-kanMX6 tpz1-K75A-stn1::13myc-hphMX
			TN18868	ccq1-FLAG tpz1-K75A-AWAAA-stn1-myc	h- his3-D1 ccq1+::5FLAG-kanMX6 tpz1-K75A-AWAAA-stn1::13myc-hphMX
			TN18864	ccq1-FLAG tpz1-T78A-stn1-myc	h- his3-D1 ccq1+::5FLAG-kanMX6 tpz1-T78A-stn1::13myc-hphMX
			TN18786	ccq1-FLAG tpz1-T78A-AWAAA-stn1-myc	h- his3-D1 ccq1+::5FLAG-hphMX6 tpz1-stn1-T78A-AWAAA::13myc-kanMX6
	1All strains are leu1-32 ura4-D18.
	2Transformed with 6HisHA-Pmt3-gg (lanes 5-8) or 6HisHA-Pmt3-aa (lanes 9 & 10) plasmids.
	3For Supp. Fig. S3b, transformed with 6HisHA-Pmt3-gg plasmid.

## Sheet: Supplementary Table 2
	Supplementary Table 2: Source of various mutated and tagged alleles for fission yeast strains used in this study.
	Previously published strains
	Mutated & epitope-tagged alleles	Source
	cdc25-22	[1]
	pmt3∆::ura4+	[2]
	pmt3-allR	[3]
	poz1∆::natMX6	[4]
	rad52∆::LEU2 (previously known as rad22)	[5]
	rad51∆::ura4+ (previously known as rhp51 )	[6]
	ten1∆::hphMX	[7]
	tpz1-K242R::hphMX6	[8]
	trt1∆::his3+	[9]
	ccq1+::5FLAG-kanMX6	[10]
	pot1+::3FLAG-kanMX	[11]
	poz1+::3FLAG-LEU2	[11]
	rad11+::5FLAG-kanMX	[12]
	9myc-rad26+::hphMX6	[13]
	stn1+::13myc-kanMX6	[13]
	tpz1+::13myc-kanMX6	[10]
	tpz1-K242R::13myc-kanMX6	[8]
	tpz1-W498R-I501R::13myc-kanMX6	[14]
	trt1+::G8-13myc-kanMX6	[15]
	New strains generated for this study
	Mutated & epitope-tagged alleles	Comment
	stn1∆::kanMX6	Generated by PCR-based method with plasmid 5 (Supp. Table 3) and primers 780 & 781 (Supp. Table 4) [16].
	stn1∆::hphMX6	Marker swap of stn1∆::kanMX6 by PCR-based method.
	tpz1-AWAAA::hphMX6	Removed epitope tag and swapped marker from tpz1-AWAAA::13myc-kanMX6.
	tpz1-K242R-AWAAA::hphMX6	Removed epitope tag and swapped marker from tpz1-K242R-AWAAA::13myc-kanMX6.
	tpz1-K75A::hphMX6	Removed epitope tag and swapped marker from tpz1-K75A::13myc-kanMX.
	tpz1-T78A::hphMX6	Removed epitope tag and swapped marker from tpz1-T78A::13myc-kanMX.
	tpz1-K75A-AWAAA::hphMX6	Transformed tpz1-K75A::13myc-kanMX strain with tpz-AWAAA::hphMX6 PCR product, amplified from tpz1-AWAAA::hphMX6 strain with primers 824 & 476 (Supp. Table 4).
	tpz1-T78A-AWAAA::hphMX6	Transformed tpz1-T78A::13myc-kanMX strain with tpz-AWAAA::hphMX6 PCR product, amplified from tpz1-AWAAA::hphMX6 strain with primers 830 & 476 (Supp. Table 4).
	trt1-D743A::LEU2	Transformed with KpnI fragment containing trt1-D743A::LEU2 from plasmid 318 (Supp. Table 3).
	tpz1-stn1::kanMX6	Transformed with plasmid 1002 digested with XbaI & BglI (Supp. Table 3). (Wild-type tpz1 based on sequencing.)
	tpz1-stn1-E132R::kanMX6	Transformed with plasmid 1089 digested with NdeI, BglI & BsgI (Supp. Table 3).
	tpz1-stn1-E132R::hphMX6	Marker swap of tpz1-stn1-E132R::kanMX6 by PCR-based method.
	tpz1-K242R-stn1::kanMX6	Transformed with plasmid 1043 digested with XbaI & BglI (Supp. Table 3).
	tpz1-K242R-stn1::hphMX6	Marker swap of tpz1-K242R-stn1::kanMX6 by PCR-based method.
	tpz1-K242R-stn1-E132R::kanMX	Transformed tpz1-K242R::hphMX6 strain with plasmid 1089 digested with NdeI, BglI & BsgI (Supp. Table 3).
	tpz1-AWAAA-stn1::kanMX6	Transformed with plasmid 1042 digested with XbaI & BglI (Supp. Table 3).
	tpz1-AWAAA-stn1-E132R::kanMX	Transformed tpz1-AWAAA::hphMX6 strain with plasmid 1089 digested with NdeI, BglI & BsgI (Supp. Table 3).
	tpz1-K242R-AWAAA-stn1::kanMX6	Transformed with plasmid 1002 digested with XbaI & BglI (Supp. Table 3).
	tpz1-K242R-AWAAA-stn1::hphMX6	Marker swap of tpz1-K242R-AWAAA-stn1::kanMX6 by PCR-based method.
	tpz1-K242R-AWAAA-stn1-E132R::kanMX	Transformed tpz1-K242R-AWAAA::hphMX6/tpz1+ diploid strain with plasmid 1089 digested with NdeI, BglI & BsgI, and subsequently derived haploid strains. (Supp. Table 3).
	tpz1-K75A-stn1::kanMX6	Transformed tpz1-K75A::hphMX6 strain with XbaI-BglI fragment from plasmid 1043. (Supp. Table 3) (Based on sequencing, K242R mutation was not incorporated.)
	tpz1-T78A-stn1::kanMX6	Transformed tpz1-T78A::hphMX6 strain with XbaI-BglI fragment from plasmid 1043. (Supp. Table 3) (Based on sequencing, K242R mutation was not incorporated.)
	tpz1-K75A-AWAAA-stn1::kanMX6	Transformed tpz1-K75A::hphMX6 strain with XbaI-BglI fragment from plasmid 1042. (Supp. Table 3)
	tzp1-T78A-AWAAA-stn1::kanMX6	Transformed tpz1-T78A::hphMX6 strain with XbaI-BglI fragment from plasmid 1042. (Supp. Table 3)
	ccq1+::5FLAG-hphMX6	Marker swap of ccq1+::5FLAG-kanMX6 [10] by PCR-based method.
	9myc-pol1+	Generated with CRISPR-Cas9 system based method [17] by transforming with plasmid 1162 (Cas9 and Pol1 guide RNA) and 1151 (EcoRI fragment containing myc-pol1) (Supp. Table 3).
	pol1+::5FLAG-hphMX	Marker swap of pol1+::5FLAG-kanMX [13] by PCR-based method.
	pot1+::3FLAG-hphMX	Marker swap of pot1+::3FLAG-kanMX [11] by PCR-based method.
	stn1+::13myc-natMX6	Marker swap of stn1+::13myc-kanMX6 [13] by PCR-based method.
	stn1-E132R::13myc-kanMX6	2-step PCR-based method to integrate at stn1+ locus.
	ten1+::GFP-hphMX6	Marker swap of ten1+::GFP-kanMX6 [7] by PCR-based method.
	ten1+::13myc-kanMX6	2-step PCR-based method to integrate at ten1+ locus.
	ten1+::13myc-hphMX6	Marker swap of ten1+::13myc-kanMX6 by PCR-based method.
	tpz1+::5FLAG-natMX6	Generated by 2-step PCR-based method with plasmid 441 (Supp. Table 3) and primers 832, 891-893 (Supp. Table 4) [18].
	tpz1-K242R::5FLAG-natMX6	Changed epitope tag to 5FLAG and swapped marker from tpz1-K242R::13myc-kanMX6 [8].
	tpz1-AWAAA::5FLAG-natMX6	Changed epitope tag to 5FLAG and swapped marker from tpz1-AWAAA::13myc-kanMX6.
	tpz1+::13myc-hphMX6	Marker swap of tpz1+::13myc-kanMX6 by PCR-based method.
	tpz1-K75A::13myc-kanMX6	Transformed with plasmid 1081 digested with BglI & BsgI (Supp. Table 3).
	tpz1-T78A::13myc-kanMX6	Transformed with plasmid 1068 digested with BglI & BsgI (Supp. Table 3).
	tpz1-AWAAA::13myc-kanMX6	Transformed with plasmid 679 digested with BglI & BsgI (Supp. Table 3).
	tpz1-K75A-AWAAA::13myc-kanMX6	Transformed tpz1-K75A-AWAAA::hphMX6 strain with tpz1+::13myc-kanMX6 PCR product, amplified with primers 828 & 890 (Supp. Table 4) from plasmid 607 (Supp. Table 3).
	tpz1-T78A-AWAAA::13myc-kanMX6	Transformed tpz1-T78A-AWAAA::hphMX6 strain with tpz1+::13myc-kanMX6 PCR product, amplified with primers 828 & 890 (Supp. Table 4) from plasmid 607 (Supp. Table 3).
	tpz1-K242R-AWAAA::13myc-kanMX6	Transformed with plasmid 855 digested with BglI & BsgI (Supp. Table 3).
	tpz1-stn1::13myc-kanMX6	Transformed with plasmid 995 digested with XbaI & BglI (Supp. Table 3).
	tpz1-stn1::13myc-hphMX	Marker swap of tpz1-stn1::13myc-kanMX6 by PCR-based method.
	tpz1-stn1-E132R::13myc-kanMX6	Transformed with plasmid 1088 digested with NdeI, BglI & BsgI (Supp. Table 3).
	tpz1-K75A-stn1::13myc-hphMX	Transformed tpz1-K75A-stn1::kanMX6 strain with tpz1-stn1::13myc-hphMX PCR product, amplified from tpz1-stn1::13myc-hphMX strain with primers 828 & 890 (Supp. Table 4).
	tpz1-T78A-stn1::13myc-hphMX	Transformed tpz1-T78A-stn1::kanMX6 strain with tpz1-stn1::13myc-hphMX PCR product, amplified from tpz1-stn1::13myc-hphMX strain with primers 828 & 890 (Supp. Table 4).
	tpz1-K242R-stn1::13myc-hphMX	Transformed tpz1-K242R-stn1::kanMX6 strain with tpz1-stn1::13myc-hphMX PCR product, amplified from tpz1-stn1::13myc-hphMX strain with primers 828 & 890 (Supp. Table 4).
	tpz1-AWAAA-stn1::13myc-hphMX	Transformed tpz1-AWAAA-stn1::kanMX6 strain with tpz1-stn1::13myc-hphMX PCR product, amplified from tpz1-stn1::13myc-hphMX strain with primers 828 & 890 (Supp. Table 4).
	tpz1-K75A-AWAAA-stn1::13myc-hphMX	Transformed tpz1-K75A-AWAAA-stn1::kanMX6 strain with tpz1-stn1::13myc-hphMX PCR product, amplified from tpz1-stn1::13myc-hphMX strain with primers 828 & 890 (Supp. Table 4).
	tpz1-T78A-AWAAA-stn1::13myc-kanMX6	Transformed tpz1-T78A-AWAAA::hphMX6 strain with plasmid 995 digested with NdeI (Supp. Table 3).
	tpz1-K242R-AWAAA-stn1::13myc-kanMX	Transformed with plasmid 996 digested with BglI & XbaI (Supp. Table 3).
	trt1+::G8-13myc-natMX6	Maker swap of trt1+::G8-13myc-kanMX6 [15] by PCR-based method.
	1. Fantes P. Epistatic gene interactions in the control of division in fission yeast. Nature. 1979;279(5712):428-30.
	2. Tanaka K, Nishide J, Okazaki K, Kato H, Niwa O, Nakagawa T, et al. Characterization of a fission yeast SUMO-1 homologue, Pmt3p, required for multiple nuclear events, including the control of telomere length and chromosome segregation. Mol Cell Biol. 1999;19(12):8660-72.
	3. Prudden J, Pebernard S, Raffa G, Slavin DA, Perry JJ, Tainer JA, et al. SUMO-targeted ubiquitin ligases in genome stability. EMBO J. 2007;26(18):4089-101.
	4. Khair L, Subramanian L, Moser BA, Nakamura TM. Roles of heterochromatin and telomere proteins in regulation of fission yeast telomere recombination and telomerase recruitment. J Biol Chem. 2010;285(8):5327-37.
	5. Coulon S, Noguchi E, Noguchi C, Du LL, Nakamura TM, Russell P. Rad22Rad52-dependent repair of ribosomal DNA repeats cleaved by Slx1-Slx4 endonuclease. Molecular biology of the cell. 2006;17(4):2081-90.
	6. Muris DF, Vreeken K, Carr AM, Broughton BC, Lehmann AR, Lohman PH, et al. Cloning the RAD51 homologue of Schizosaccharomyces pombe. Nucleic Acids Res. 1993;21(19):4586-91.
	7. Martin V, Du LL, Rozenzhak S, Russell P. Protection of telomeres by a conserved Stn1-Ten1 complex. Proc Natl Acad Sci U S A. 2007;104(35):14038-43.
	8. Miyagawa K, Low RS, Santosa V, Tsuji H, Moser BA, Fujisawa S, et al. SUMOylation regulates telomere length by targeting the shelterin subunit Tpz1Tpp1 to modulate shelterin-Stn1 interaction in fission yeast. Proc Natl Acad Sci U S A. 2014;111(16):5950-5.
	9. Nakamura TM, Morin GB, Chapman KB, Weinrich SL, Andrews WH, Lingner J, et al. Telomerase catalytic subunit homologs from fission yeast and human. Science. 1997;277(5328):955-9.
	10. Moser BA, Subramanian L, Khair L, Chang YT, Nakamura TM. Fission yeast Tel1ATM and Rad3ATR promote telomere protection and telomerase recruitment. PLoS Genet. 2009;5(8):e1000622.
	11. Miyoshi T, Kanoh J, Saito M, Ishikawa F. Fission yeast Pot1-Tpp1 protects telomeres and regulates telomere length. Science. 2008;320(5881):1341-4.
	12. Noguchi E, Noguchi C, McDonald WH, Yates JR, 3rd, Russell P. Swi1 and Swi3 are components of a replication fork protection complex in fission yeast. Mol Cell Biol. 2004;24(19):8342-55.
	13. Moser BA, Subramanian L, Chang YT, Noguchi C, Noguchi E, Nakamura TM. Differential arrival of leading and lagging strand DNA polymerases at fission yeast telomeres. EMBO J. 2009;28(7):810-20.
	14. Harland JL, Chang YT, Moser BA, Nakamura TM. Tpz1-Ccq1 and Tpz1-Poz1 interactions within fission yeast Shelterin modulate Ccq1 Thr93 phosphorylation and telomerase recruitment. PLoS Genet. 2014;10(10):e1004708.
	15. Webb CJ, Zakian VA. Identification and characterization of the Schizosaccharomyces pombe TER1 telomerase RNA. Nat Struct Mol Biol. 2008;15(1):34-42.
	16. Bähler J, Wu JQ, Longtine MS, Shah NG, McKenzie A, 3rd, Steever AB, et al. Heterologous modules for efficient and versatile PCR-based gene targeting in Schizosaccharomyces pombe. Yeast. 1998;14(10):943-51.
	17. Jacobs JZ, Ciccaglione KM, Tournier V, Zaratiegui M. Implementation of the CRISPR-Cas9 system in fission yeast. Nat Commun. 2014;5:5344.
	18. Krawchuk MD, Wahls WP. High-efficiency gene targeting in Schizosaccharomyces pombe using a modular, PCR-based approach with long tracts of flanking homology. Yeast. 1999;15(13):1419-27.

## Sheet: Supplementary Table 3
	Supplementary Table 3: Plasmids used in this study.
	Plasmids used in fission yeast strain construction.
	Stock # & plasmid name			Genes	Description
	5	pFA6a-kanMX6 [1]		kanMX6; ampR	Used as a PCR template to generate stn1D::kanMX6 strain.
	7	pFA6a-13myc-kanMX6		kanMX6; ampR	Used as a PCR template to generate 13xmyc-tagged strains.
	273	pCR2.1-hph [2]		hphMX; ampR	Used as a PCR template to generate construct for swapping marker from kanMX to hphMX (primers 237 & 476; Supp. Table 4).
	318	ptrt1-D743A-LEU2-2A		LEU2; ampR	Used to integrate trt1-D743A-LEU2 allele at trt1+ locus in fission yeast.
	441	pFA6a-5FLAG-natMX6 [3]		natMX6; ampR	Used as a PCR template to generate tpz1+::5FLAG-natMX6 strain.
	607	pBS-tpz1-13myc-kanMX [4]		tpz1-13myc; kanMX; ampR	Used in generating various mutant tpz1-13myc constructs for integration at tpz1+ locus.
	679	pBS-tpz1-AWAAA-13myc-kanMX		tpz1-AWAAA-13myc; kanMX; ampR	Used to integrate tpz1-AWAAA-13myc at tpz1+ locus. Generated by Phusion mutagenesis of plasmid 607 with primers 1272 & 1273 (Supp. Table 4).
	855	pBS-tpz1-K242R-AWAAA-13myc-kanMX		tpz1-K242R-AWAAA-13myc; kanMX; ampR	Used to integrate tpz1-K242R-AWAAA-13myc at tpz1+ locus. Generated by Phusion mutagenesis of plasmid 679 with primers 1372 & 1375 (Supp. Table 4).
	934	pTK239 (pSLF173L-tpz1-stn1*)		3HA-tpz1-stn1-D222N; LEU2; ampR	Expresses 3HA-Tpz1-Stn1 protein under control of inducible nmt1 promoter. *This plasmid has previously been published [4], but we subsequently discovered that it carries unintended stn1-D222N mutation. Plasmid 951 is the version with this mutation corrected.
	951	pSLF173L-tpz1-stn1		3HA-tpz1-stn1; LEU2; ampR	Used as a PCR template to amplify stn1 cDNA in generating plasmid 995. Plasmid 934 was used in Phusion mutagenesis with primers 1524 & 1525 (Supp. Table 4) to revert stn1-D222N back to wild-type stn1+.
	995	pBS-tpz1-stn1-13myc-kanMX		tpz1-stn1-13myc; kanMX; ampR	Used to integrate tpz1-stn1-13myc at tpz1+ locus. Stn1 (cDNA) was amplified by PCR from plasmid 951 with primers 1561 & 1562 (Supp. Table 4), and cloned into BamHI digested plasmid 607.
	996	pBS-tpz1-K242R-AWAAA-stn1-13myc-kanMX		tpz1-K242R-AWAAA-stn1-13myc; kanMX; ampR	Used to integrate tpz1-K242R-AWAAA-stn1-13myc at tpz1+ locus. Stn1 (cDNA) was amplified by PCR from plasmid 951 with primers 1561 & 1562 (Supp. Table 4), and cloned into BamHI digested plasmid 855.
	1001	pBS-tpz1-stn1-kanMX		tpz1-stn1; kanMX; ampR	Created to be used for integrating tpz1-stn1 at tpz1+ locus. 13myc tag was removed from plasmid 995 by Q5 mutagenesis with primers 1567 & 1568 (Supp. Table 4).
	1002	pBS-tpz1-K242R-AWAAA-stn1-kanMX		tpz1-K242R-AWAAA-stn1; kanMX; ampR	Used to integrate tpz1-K242R-AWAAA-stn1 at tpz1+ locus. 13myc tag was removed from plasmid 996 by Q5 mutagenesis with primers 1567 & 1568 (Supp. Table 4).
	1042	pBS-tpz1-AWAAA-stn1-kanMX		tpz1-AWAAA-stn1; kanMX; ampR	Used to integrate tpz1-AWAAA-stn1 at tpz1+ locus. Generated by Q5 mutagenesis of plasmid 1001 with primers 1272 & 1357 (Supp. Table 4).
	1043	pBS-tpz1-K242R-stn1-kanMX		tpz1-K242R-stn1; kanMX; ampR	Used to integrate tpz1-K242R-stn1 at tpz1+ locus. Generated by Q5 mutagenesis of plasmid 1001 with primers 1372 & 1375 (Supp. Table 4).
	1068	pBS-tpz1-T78A-13myc-kanMX		tpz1-T78A-13myc; kanMX; ampR	Used to integrate tpz1-T78A-13myc at tpz1+ locus. Generated by QuikChange mutagenesis of plasmid 607 with primer 1583 (Supp. Table 4).
	1081	pBS-tpz1-K75A-13myc-kanMX		tpz1-K75A-13myc; kanMX6; ampR	Used to integrate tpz1-K75A-13myc at tpz1+ locus. Generated by QuikChange mutagenesis of plasmid 607 with primer 1588 (Supp. Table 4).
	1088	pBS-tpz1-stn1-E132R-13myc-kanMX		tpz1-stn1-E132R-13myc; kanMX; ampR	Used to integrate tpz1-stn1-E132R-13myc at tpz1+ locus. Generated by QuikChange mutagenesis of plasmid 995 with primer 1396 (Supp. Table 4).
	1089	pBS-tpz1-stn1-E132R-kanMX		tpz1-stn1; kanMX; ampR	Used to integrate tpz1-stn1-E132R at tpz1+ locus. Generated by QuikChange mutagenesis of plasmid 1001 with primer 1396 (Supp. Table 4).
	1151	pBS-9myc-pol1		9myc-pol1 N-terminal fragment; ampR	Used to integrate 9myc-pol1 at pol1+ locus by CRISPR-Cas9 system-based method.
	1162	pMZ374-pol1		ura4+; ampR	Cloned guide RNA sequence targeting N-terminus of pol1+ into SpeI-StuI-digested CRISPR-Cas9 plasmid pMZ374 [5].
	Additional fission yeast related plasmids.
	Stock # & plasmid name		Genes		Description
	254	pTELO	Fission yeast telomere fragment; ampR		Carries a telomeric repeat fragment (ApaI-SacI) used in generating a telomere probe for Southern blot analysis [6].
	851	pSLF173L-6His-pmt3-gg (KT441)	6His-3HA-pmt3-gg; LEU2; ampR		Expresses 6His-HA-Pmt3-gg [4]. Used in Fig 4a, lanes 5-8 and Supp. Fig 3b.
	852	pSLF173L-6His-pmt3-aa (KT442)	6His-3HA-pmt3-aa; LEU2; ampR		Expresses 6His-HA-Pmt3-aa [4]. Used in Fig 4a, lanes 9 & 10.
	Yeast 2-hybrid (Y2H) assay related plasmids.
	Stock # & plasmid name		Genes		Description
	352	pGADT7	LEU2; ampR		GAL4 AD (GAD) Y2H empty vector. Used in Fig 1d & Supp. Fig 6c.
	461	pTM580	GAD-tpz1; LEU2; ampR		pGAD-GH-Tpz1 full length plasmid from Ishikawa lab [7]. Used in Fig 1d.
	846	pGAD-GH-tpz1-K242R	GAD-tpz1-K242R; LEU2; ampR		Expresses GAD-Tpz1-K242R (full length) [4]. Generated by Phusion mutagenesis of plasmid 461 with primers 1372 & 1375 (Supp. Table 4). Used in Figs 1d.
	820	pGAD-GH-tpz1-AWAAA	GAD-tpz1-AWAAA; LEU2; ampR		Expresses GAD-Tpz1-AWAAA (full length). Generated by Phusion mutagenesis of plasmid 461 with primers 1272 & 1357 (Supp. Table 4). Used in Figs 1d.
	356	pGBKT7	TRP1; kanR		GAL4 DNA BD (GBD) Y2H empty vector. Used in Fig 1d & Supp. Fig 6c.
	570	pGBKT7-stn1+ten1	GBD-stn1; ten1; TRP1; kanR		Expresses GBD-Stn1 and wt Ten1 [8]. (Not fused to either GAL4 DNA BD or GAL4 AD.) Used in Figs 1d.
	472	pGADT7-ten1	GAD-ten1; LEU2; ampR		Expresses GAD-Ten1. Created by amplifying ten1+ gene with primers 1010 and 1011, and inserted into pGADT7 (352) with NdeI+EcoRI. Used in Supp. Fig 6c.
	476	pGBKT7-stn1	GBD-stn1; TRP1; kanR		Expresses GBD-Stn1 [8]. Used in Supp. Fig 6c.
	859	pGBKT7-stn1-E132R	GBD-stn1-E132R; TRP1; kanR		Expresses GBD-Stn1-E132R. Generated by Phusion mutagenesis of plasmid 476 with primers 1396 & 1397 (Supp. Table 4). Used in Supp. Fig 6c.
	1. Wach A, Brachat A, Pohlmann R, Philippsen P. New heterologous modules for classical or PCR-based gene disruptions in Saccharomyces cerevisiae. Yeast. 1994;10(13):1793-808.
	2. Sato M, Dhut S, Toda T. New drug-resistant cassettes for gene disruption and epitope tagging in Schizosaccharomyces pombe. Yeast. 2005;22(7):583-91.
	3. Gadaleta MC, Iwasaki O, Noguchi C, Noma K, Noguchi E. New vectors for epitope tagging and gene disruption in Schizosaccharomyces pombe. Biotechniques. 2013;55(5):257-63.
	4. Miyagawa K, Low RS, Santosa V, Tsuji H, Moser BA, Fujisawa S, et al. SUMOylation regulates telomere length by targeting the shelterin subunit Tpz1Tpp1 to modulate shelterin-Stn1 interaction in fission yeast. Proc Natl Acad Sci U S A. 2014;111(16):5950-5.
	5. Jacobs JZ, Ciccaglione KM, Tournier V, Zaratiegui M. Implementation of the CRISPR-Cas9 system in fission yeast. Nat Commun. 2014;5:5344.
	6. Nakamura TM, Morin GB, Chapman KB, Weinrich SL, Andrews WH, Lingner J, et al. Telomerase catalytic subunit homologs from fission yeast and human. Science. 1997;277(5328):955-9.
	7. Miyoshi T, Kanoh J, Saito M, Ishikawa F. Fission yeast Pot1-Tpp1 protects telomeres and regulates telomere length. Science. 2008;320(5881):1341-4.
	8. Chang YT, Moser BA, Nakamura TM. Fission yeast shelterin regulates DNA Polymerases and Rad3ATR kinase to limit telomere extension. PLoS Genet. 2013;9(11):e1003936.

## Sheet: Supplementary Table 4
	Supplementary Table 4: DNA primers used in this study.
	#	Primer Name	Primer Sequence (5’ to 3’)	Description
	237	BAM98	GCGACATGGAGGCCCAGAATACC	Anneals to promoter region of kanMX/hphMX.
	476	kan-B5	GGCGGCGTTAGTATCGAATCGAC	Anneals to terminator region of kanMX/hphMX.
	487	TAS2-T2	CGATTACTCGCTTTACTGCTCGTTACCC	Used as real-time PCR primers for sub-telomere ChIP.
	488	TAS2-B2	GGGATGTAGTGCAATATGGCGAATGAGG	Used as real-time PCR primers for sub-telomere ChIP.
	491	TAS3-T1	TATCTATTACTGTCTTTACCTCTGA	Used as real-time PCR primers for sub-telomere ChIP.
	492	TAS3-B1	ATAAACTAATATGGTTACGGT	Used as real-time PCR primers for sub-telomere ChIP.
	495	TELO-T2	CATCGTATGTGCGTTTATGACCACGACG	Used as real-time PCR primers for sub-telomere ChIP.
	496	TELO-B2	CTAGTACTACGCCAGTGTCTTTGTCGGA	Used as real-time PCR primers for sub-telomere ChIP.
	501	TELO-T4	TGGTGTTGCTCCAAAGTGTAGTGGA	Used as real-time PCR primers for sub-telomere ChIP.
	502	TELO-B4	GACAGTTGCCTCCGGTAAATGGATTC	Used as real-time PCR primers for sub-telomere ChIP.
	637	jk380	TATTTCTTTATTCAACTTACCGCACTTC	Used as real-time PCR primers for telomere ChIP [1].
	638	jk381	CAGTAGTGCAGTGTATTATGATAATTAAAATGG	Used as real-time PCR primers for telomere ChIP [1].
	780	stn1-T1-KO	CATACTAATTTTTATTTACTTATATACTTGAAAAATTGCAAATCATATGGTTGAAAGTCTTTAAGGGAATGACCTAATAACGGATCCCCGGGTTAATTAA	Used to generate stn1∆::kanMX6 strain. Red letters anneal to pFA6a-kanMX6 (5; Supp. Table 3) plasmid.
	781	stn1-B1-KO	TGCATATAGAACAATGAACTTAGTTTTAGGCAATTAAATCTCCGCGTCAATGTGATATTAAAGGAAACTGGAAATTCATTGAATTCGAGCTCGTTTAAAC	Used to generate stn1∆::kanMX6 strain. Red letters anneal to pFA6a-kanMX6 (5; Supp. Table 3) plasmid.
	824	tpz1-T1	GTCATTTAATTTTCAGGGTTGTGAG	Anneals to tpz1+ (sense).
	828	tpz1-T5	GTTCAATTTGTACCACTATTGATGA	Anneals to tpz1+ (sense).
	830	tpz1-T7	ATGTCAAATTGCTTAAAACATCCTTGGCT	Anneals to tpz1+ (sense).
	832	tpz1-B9	ATTGCTTTCCACATACTGCCTT	Anneals to tpz1 3’ UTR (antisense).
	890	tpz1-B11	CCTGATAATGTTGAAAATTAATGGTTCTTT	Anneals to tpz1 3’ UTR (antisense).
	891	tpz1-tag/KO(y)	GTTTAAACGAGCTCGAATTCATCGATTGCTGTATCACATATCTTCCTTTTTTACTAACA	Used to generate tpz1+::5FLAG-natMX6 strain. Red letters anneal to pFA6a-5FLAG-natMX6 (441; Supp. Table 3) plasmid.
	892	tpz1-tag(x)	GGGGATCCGTCGACCTGCAGCGTACGAGCTTTTGTTTCGAAACTCCTCTATTTTTTTCC	Used to generate tpz1+::5FLAG-natMX6 strain. Red letters anneal to pFA6a-5FLAG-natMX6 (441; Supp. Table 3) plasmid.
	893	tpz1-T12	TGCAATGAGCAGATAGAGCTTGAATAC	Anneals to tpz1+ (sense).
	1010	Ten1-2hyb-NdeI-T	cagAGCAGcatATGGATAGTGCTAAACTTATCTTCATTA	Used to generate pGADT7-ten1 (472) plasmid (Supp. Table 3). Add NdeI site (red) at 5' end. Upper case letters anneal to ten1+ genomic DNA sequence.
	1011	Ten1-2hyb-EcoRI-B	ACATAAGAgaattcTCAATCACATTTTTGACGTTCAGAAACCAT	Used to generate pGADT7-ten1 (472) plasmid (Supp. Table 3). Add EcoRI site (red) at 5' end. Upper case letters anneal to ten1+ genomic DNA sequence.
	1272	tpz1-SWSSS-mut-F	GACGCGTATGCTTGGGCTGCAGCAACTGACTCTG	Used to generate tpz1-AWAAA mutant. Red letters introduce S to A mutations for S254, S256, S257, & S258.
	1273	tpz1-B12	ATACGCGTCTAAATCTTCATCGTT	Anneals to tpz1+ (antisense).
	1357	tpz1-B61	TAAATCTTCATCGTTATCCTCTTGCTTAACTTCTGGGG	Anneals to tpz1+ (antisense).
	1372	tpz1-K242R-T64	CCCAGAAGTTAGGCAAGAGGATAACG	Anneals to tpz1+ (sense). Red letters introduce K242R mutation.
	1375	tpz1-B67	GTTTCACTAACAGAATTATGAAGTCCTTGAGCC	Anneals to tpz1+ (antisense).
	1396	stn1-E132R-T5	GTGATCCAAATGATCGATGGAAGGCATGG	Anneals to stn1+ (sense). Red letters introduce E132R mutation.
	1397	stn1-B6	GAAGTTCTTCAAACGACTGAGC	Anneals to stn1+ (antisense).
	1524	stn1-N222D	GAAATAGTAGAGAACTGTGATGGAAATCACATACTGG	Anneals to stn1+ (sense). Red letters revert N222 to D (wt).
	1525	stn1-B7	ATTTTCGACGTTGAATATATGAACAAGTGGGAGG	Anneals to stn1+ (sense).
	1561	tpz1stn1-T1	GCAGGTCGACGGATCCTAGGAGGCGGAGGTGGACTAGAAAATGAAAATC	Used to generate tpz1-stn1 fusion construct (sense). Red letters correspond to BamHI site.
	1562	tpz1stn1-B1	AACCCGGGGATCCTGGCGCCTCCCCCACCTACAAACTGATTATCTCGCACCCAGGTATATTT	Used to generate tpz1-stn1 fusion construct (antisense). Red letters correspond to BamHI site.
	1567	stn1-delta-myc-B	TACAAACTGATTATCTCGCACCCAGGTATATTT	Used to remove 13myc tag from pBS-tpz1-stn1-13myc-kanMX plasmid (antisense).
	1568	stn1-delta-myc-T	TAGTGAATTCGCGCCACTTCTAAATAAGCGAA	Used to remove 13myc tag from pBS-tpz1-stn1-13myc-kanMX plasmid (sense).
	1583	tpz1-T78A-T	TGAAAAAAGGATAGCATCTTTAAGAGGAGGTAT	Used to generate tpz1-T78A mutant. Red letters introduce T to A mutation.
	1588	tpz1-K75A-B	TTAAAGATGTTATCCTTGCTTCAGTAAAACTAAAAATCACAATC	Used to generate tpz1-K75A mutant. Red letters introduce K to A mutation.
	1	Kanoh J, Sadaie M, Urano T, Ishikawa F. Telomere binding protein Taz1 establishes Swi6 heterochromatin independently of RNAi at telomeres. Curr Biol. 2005;15(20):1808-19.
